# Supplementary material for: Identifying anti-TNF response biomarkers in ulcerative colitis using a diffusion-based signalling model
Source: Bioinform Adv. 2021 Aug 18;1(1):vbab017. doi: 10.1093/bioadv/vbab017 (PMC9710619; doi:10.1093/bioadv/vbab017)
Supplement: vbab017_Supplementary_Data [file vbab017_supplementary_data.zip]

Archive with 14 entries (14 files):
- Figure S1.pdf
- Figure S2.pdf
- Figure S3.pdf
- Figure S4.pdf
- Supplementary_legends.docx
- Supplementary_methods.docx
- Table S1.xlsx
- Table S2.xlsx
- Table S3.xlsx
- Table S4.txt
- Table S5.txt
- Table S6.xlsx
- Table S7.xlsx
- Table S8.xlsx
