# Supplementary material for: Identifying anti-TNF response biomarkers in ulcerative colitis using a diffusion-based signalling model
Source: Bioinform Adv. 2021 Aug 18;1(1):vbab017. doi: 10.1093/bioadv/vbab017 (PMC9710619; doi:10.1093/bioadv/vbab017)
Supplement: vbab017_Supplementary_Data [file vbab017_supplementary_data.zip › Table S1.xlsx]

## Sheet: gwas_genes_filtered
GWAS_reported_genes
CLCA2
TNFSF15
DRB1
PITX2
PHLDB2
TAGLN2
IFNLR1
SDF4
TNFRSF14
PARK7
RNF186
IL23R
PTPN22
HIPK1
RORC
LCE3B
IL6R
HMGN2P18
GBAP1
ITLN1
FCGR2A
HSPA6
IL10
ASAP2
ADCY3
DNMT3A
GCKR
FOSL2
THADA
PUS10
IL1R2
IL18R1
IL1R1
TEX41
FAP
IFIH1
5A2
DENND1B
GLYAT
OR5B21
CD6
MYRF
FIBP
ZC3H12C
NXPE1
ETS1
TNFRSF1A
LTBR
LRRK2
HDAC7
RIC8B
SH2B3
DNMT3B
HNF4A
PKIG
CD40
SLC9A8
ZNF831
TNFRSF6B
IFNGR2
UBASH3A
UBE2L3
UQCR10
FAM118A
ZNF365
CD28
CXCR2
SP140
ATG16L1
GPR35
GAL3ST2
CMC1
MST1
BSN
NPM1P17
ANTXR2
BANK1
NFKB1
IL21
DAP
OSMR
ANKRD55
ERAP1
ERAP2
NDFIP1
IRGM
TNIP1
IL12B
CPEB4
CDKAL1
BACH2
JAK2
CCL21
FAM205A
TNFSF8
TLR4
CARD9
NOTCH1
IL2RA
PRKCQ
CREM
PLAU
ZMIZ1
TSPAN14
ACTA2
EIF2S2P3
PRDM1
TNFAIP3
FGFR1OP
GNA12
SKAP2
JAZF1
SLC26A3
IRF5
KSR1
NOS2
ZPBP2
STAT3
NPEPPS
RPS6KB1
ERN1
SLC39A11
NFATC1
PTPN2
CD226
LSM14
SBNO2
STK11
RAVER1
TYK2
KEAP1
PPP5C
FUT2
FNDC3A
UBAC2
NFKBIA
PPP2R3C
FOS
SMAD3
TNP2
CLEC16A
PRKCB
IL27
ITGAL
SETD1A
NOD2
SBK1
ATXN2L
IKZF3
PSMG1
TSSC1
IL5
ADCY7
RBMX
TNFSF18
CRB1
DAG1
LPHN2
PTGER4
CYTL1
TNM3
LURAP1L
FNBP1
ANKRD30A
EFNB2
CD40LG
INS
SUOX
MECOM
COL6A1
TBX3
CCR6
RPS6KA2
PMVK
PBXIP1
PYGO2
SHC1
CDYL2
NCF4
CSF2RB
PCSK5
CDKN2A
CDKN2B
FAM162B
GPRC6A
RFX6
PUS7L
IRAK4
TWF1
TMEM117
NELL2
SOX5
SPRED2
STAT5B
STAT5A
SPDEF
PACSIN1
HDAC9
CACNA2D1
MHC
PTPRC
CARD15
GYPC
APRC2
GPBAR1
HMG1L9
TNFAIP8
HSD17B4
FABP5L6
FAM19A
USP15
MON2
RIT2
SYT4
BCL2
VPS4B
KDSR
TIMP3
CD207
NAGK
CLEC4F
MCEE
FOXQ1
ARF6
METTL21D
SOS2
JTGB3
MYL4
CCD27
SLC22A23
PARM1
PLXNA4
BUD13
KANK1
FTO
NUDT15
LPP
BRAP
ACAD10
ALDH2
TMEM116
NAA25
ATXN2
MAPKAPK5
ERP29
RGS14
SLC34A1
SLC6A7
CAMK2A
ZFP36L2
KPNA7
SMURF1
ITLN2
LACC1
CCDC122
ASCC2
ZMAT5
HORMAD2
MTMR3
SH2D4B
SNX17
ZNF513
KRTCAP3
FNDC4
PPM1G
IFT172
BP1
IL2
KIAA1109
ADAD1
AMZ1
CXCR1
AAMP
RUFY4
ARPC2
PNKD
TMBIM1
SCNN1D
CPSF3L
TAS1R3
MRPL20
UBE2J2
ACAP3
PUSL1
GLTPD1
DVL1
MXRA8
CCNL2
AURKAIP1
CRTC3
DNAJC27
EFR3B
POMC
HHEX
IDE
KIF11
FAM213B
MMEL1
LSP1
SOCS1
PRM3
PRM2
PRM1
RMI2
LITAF
GPR18
GPR183
IPMK
CISD1
RBM7
REXO2
NXPE4
SLC12A5
NCOA5
ERGIC1
AUH
SLC39A8
WNT2
IZUMO1
NTN5
MAMSTR
RASIP1
SP110
TM9SF4
PLAGL2
KIF3B
ASXL1
POFUT1
AKAP11
TOM1
DIEXF
IRF6
ITGA4
ITGAV
FAM171B
FOXP1
IMPG2
SENP7
CCND3
FLJ20306
DAGLB
KDELR2
GRID2IP
ITGB8
CUL1
EZH2
METTL10
FAM175B
FAM53B
PLCG2
FERMT1
INSL5
MIER1
IL12RB2
TCTEX1D1
WDR78
SLC35D1
SERBP1
SGIP1
SNX20
CYLD
NKD1
UBLCP1
ADO
LHX3
DNLZ
UBAC1
QSOX2
GPSM1
SNAPC4
SDCCAG3
PMPCA
SEC16A
NACC2
INPP5E
IL3
CSF2
HINT1
LYRM7
SLC22A4
IRF1
CDC42SE2
RAPGEF6
ACSL6
P4HA2
PDLIM4
SLC22A5
FNIP1
GSDMB
ORMDL3
LRRC3C
GRB7
GSDMA
ARFRP1
LIME1
STMN3
RTEL1
ZGPAT
SLC2A4RG
ZBTB46
SYNGR1
RPL3
KIF21B
CACNA1S
OTUD3
SERINC3
TTPAL
ADA
NAGLU
PTRF
ATP6V0A1
GPX4
DLD
LAMB1
SLC2A13
MUC19
YDJC
SDF2L1
CCDC116
RNASET2
FCGR3A
FCGR3B
FCGR2B
VAMP3
UTS2
ERRFI1
PER3
TNFRSF9
CAMTA1
CCL2
CCL7
CCL11
MAP3K8
CUL2
CCNY
ICAM3
ZGLP1
FDX1L
CDC37
PDE4A
GALC
GPR65
IL1RL2
IL1RL1
IL18RAP
SLC9A4
ZPBP
LNPEP
KIAA1919
TRAF3IP2
SLC16A10
REV3L
FYN
USP12
INSL6
INSL4
BTNL2
IER3
GTF2H4
FLOT1
VARS2
DDR1
HCG9
IRF8
PLA2G2E
IL19
NOTCH4
CFB
BAT2
MSH5
HSPA1L
SLC44A4
HCG26
RUNX3
TBC1D1
WBP4
ELF1
SLC25A15
SOX11
ATG16L2
FCHSD2
PSORS1C3
PBX2
PSMB9
IBD5
FGFR10P
RNASE2
LDHD
BCAR1
ZHP1
ZF1
COL5A1
RXRA
IP1
USP25
XACT
FOXO3
IGFBP1
IGFBP3
UBE3D
TRAP1
ADRA1D
MAFB
FER
PRLR
MFSD1
ZBTB16
EYA1
ACTR3B
FBLN1
SULF1
VSTM2B
TRPM3
TSHZ2
RAP1A
PVT1
HUNK
NPIPL1
PLA2G2D
GABRA5
SYVN1
GSAP
GGTLC2
PIK3R1
TMEM106B
STAU1
SERPINB6
SUCLA2
MED4
PTGS2
PLA2G4A
ICOS
CTLA4
AHR
EDG1
SLC30A
TEF
NHP2L1
PMM1
L3MBTL2
CHADL
AKAP1
TFSF11
TST
SELP
SELE
SELL
MARCH7
LY75
PLA2R1
FLJ78302
LTF
CCR1
CCR2
CCR3
CCR5
PTK2B
TRIM35
EPHX2
PRKAB1
MAP3K7IP2
HGFAC
DUSP1
CNTNAP2
CCL20
IRF4
DUSP22
BTBD8
FYB
LIFR
KAT2A
CADPS
FAM71A
BATF3
ATF3
GRAMD3
GPR110
TNFRSF21
GPR116
HELLS
CYP2C18
CYP2C19
TBC1D12
CNTN4
PTCH1
SLC50A1
DPM3
KRTCAP2
MUC1
MTX1
SCAMP3
RUSC1
RXFP4
SSR2
EFNA1
TRIM46
THBS3
GBA
FAM189B
CLK2
HCN3
PKLR
FDPS
YY1AP1
DAP3
GON4L
RIT1
KIAA0907
UBQLN4
EFNA3
ASH1L
MSTO1
SYT11
ARHGEF2
TMA7
TREX1
UCN2
TMEM89
SLC26A6
WDR6
NDUFAF3
IMPDH2
KLHDC8B
GPX1
TCTA
AMT
APEH
PLXNB1
CCDC51
SHISA5
PFKFB4
UQCRC1
CELSR3
NCKIPSD
PRKAR2A
SLC25A20
ARIH2OS
P4HTM
DALRD3
QRICH1
QARS
LAMB2
CCDC71
USP4
NICN1
RNF123
ATRIP
COL7A1
IP6K2
ARIH2
USP19
RHOA
CCDC36
CDSN
PSORS1C2
HCG27
MCCD1
ATP6V1G2
LTA
TNF
LTB
NCR3
AIF1
BAG6
GPANK1
LY6G5B
LY6G5C
LY6G6F
MEGT1
LY6G6E
LY6G6D
DDAH2
SAPCD1
HSPA1B
NEU1
ZBTB12
NELFE
DXO
CYP21A2
FKBPL
PRRT1
EGFL8
RNF5
AGER
PSORS1C1
CCHCR1
TCF19
POU5F1
MICA
MICB
DDX39B
NFKBIL1
LST1
PRRC2A
APOM
CSNK2B
ABHD16A
LY6G6C
CLIC1
VWA7
VARS
LSM2
HSPA1A
C2
SKIV2L
STK19
C4A
C4B
TNXB
ATF6B
PPT2
AGPAT1
GPSM3
EHMT2
RPS14
TCOF1
CD74
NDST1
SYNPO
MYOZ3
DCTN4
SMIM3
ZNF300
GPX3
ANXA6
SLC36A3
SLC36A2
RBM22
CCDC69
GM2A
NUPR1
TUFM
NPIPB6
EIF3CL
NPIPB7
CLN3
APOBR
SULT1A2
SULT1A1
NPIPB8
NPIPB9
SH2B1
ATP2A1
RABEP2
CD19
CCDC101
EIF3C
BRD2
SEMA6D
VSX2
TPMT
IL17REL
IFNG
IL26
IL22
HDAC11
PIM3
TTLL8
ZFP90
CDH3
FCAR
KIR3DL1
KIR3DL2
TPPP
SLC9A3
CEP72
EXD1
OIP5
NUSAP1
RTF1
INO80
CHP1
NDUFAF1
MAML2
CCRL2
FAM26F
TRAPPC3L
OR5B2
OR5B12
ZFP91
CNTF
LPXN
GRAMD1B
COL13A1
GPD2
CPXM2
MYTL
MST1R
IP6K1
FAM212B
FGL2
SAG
DGKD
INPP5D
USP40
TMEM17
EHBP1
CPAMD8
AK3
SLCO6A1
UBD
MOG
GABBR1
TERF1
RPL7
RDH10
KCNB2
TCERG1L
ERG2
SLC25A28
GOT1
ENTPD7
CNNM1
COX15
CUTC
SLC43A3
PRG2
PRG3
PSMB10
CCL8
CCL13
CCL1
PEX13
REL
KIAA1841
PAPOLG
USP34
MAGI1
KLF3
LEMD2
MLN
ITPR3
MIF1
IP6K3
SMNDC1
DUSP5
STARD10
FOXP2
RBX1
EP300
NELL1
THEMIS
PTPRK
SLAMF8
CDH13
FUT11
CHCHD1
SEC24C
ZSWIM8
NDST2
CAMK2G
RSPO3
RFT1
RBM17
PFKFB3
2002-03-01
MOB4
BOLL
RFTN2
PLCL1
ZBTB38
CCDC8
PNMAL2
CALM3
PTGIR
GNG8
PNMAL1
PPP5D1
FEN1
TMEM258
FADS1
FADS2
TUBD1
RNFT1
VMP1
RASGRP1
ANGPTL3
DOCK7
USP1
DGKE
DCLRE1B
RSBN1
AP4B1
MAGI3
BCL2L15
PHTF1
TRPT1
DNAJC4
VEGFB
FKBP2
TEX40
TRMT112
PRDX5
FERMT3
NUDT22
PPP1R14B
PLCB3
BAD
GPR137
KCNK4
ESRRA
CCDC88B
RPS6KA4
STIP1
CD96
NFKB2
TRIM8
TMEM180
NFKBIZ
SATB2
CIITA
FCGR2C
CCDC139
GSDML
STAC2
FBXL20
MED1
CRKRS
PPP1R1B
STARD3
TCAP
PNMT
PERLD1
ERBB2
NEUROD2
ICOSLG
CAPZB
ZDHHC23
TAGAP
PDCD1
ATG4B
CD27
ZBTB9
BAK1
LIF
LRRC8D
LRRC8C
ZNF326
MLH3
TNFRSF18
TNFRSF4
CD244
CD48
SLAMF1
F11R
USF1
SLAMF7
ARHGAP30
FCRLA
IL20
IL24
PIGR
MAPKAPK2
FAIM3
RASSF5
BRE
AHSA2
STAT1
STAT4
CTDSP1
SLC11A1
CXCL3
IL8
CXCL6
PF4V1
CXCL5
PF4
CXCL2
CXCL1
IL13
IL4
SPRY4
DOK3
NFIL3
TNC
IL15RA
RIMBP3
MAPK1
OSM
ATF4
TAB1
APOBEC3G
PHACTR2
IKZF1
EPO
TRIB1
SMAD7
ICAM1
CEBPG
KIR2DL1
LILRB4
NLRP7
NLRP2
HCK
MMP9
PLTP
CEBPB
CTSZ
ZNF300P1
TNNI2
CD5
PTGDR2
FLRT1
RELA
FOSL1
SNX32
CTSW
CXCR5
LOH12CR1
VDR
ZFP36L1
CDH1
NKX2
NKX3
UBA7
AMIGO3
GMPPB
EXOC3
PLCH2
IL8RA
IL8RB
ARPC
ERFFI1
TNPO3
IL7R
PDRM1
PRKCD
ITIH4
MANBA
CARD11
TTYH3
TSPAN33
JRKL
ITPKA
UQCC
CEP250
PROCR
LAT
IL12RL2
TNFSF4
FASLG
TNFSF11
LRAP
MAP3K7IP1
UBE2D1
FIGNL1
GSMDL
MLX
LGALS9
HMHA1
SPHK2
DBP
IFNAR1
IFNAR2
IL10RB
GART
TMEM50B
IL6ST
IL31RA
UCN
TXK
TEC
SLC10A4
ADAM30
CREB5
RIPK2
SPRED1
