# Supplementary material for: Identifying anti-TNF response biomarkers in ulcerative colitis using a diffusion-based signalling model
Source: Bioinform Adv. 2021 Aug 18;1(1):vbab017. doi: 10.1093/bioadv/vbab017 (PMC9710619; doi:10.1093/bioadv/vbab017)
Supplement: vbab017_Supplementary_Data [file vbab017_supplementary_data.zip › Table S2.xlsx]

## Sheet: Sheet1
Dataset	Drug	#Rsp	#Resist	Normals	Time [W]	Platform
GSE16879	Infliximab	7	17	6	2021-06-04	Affymetrix Human Genome U133 Plus 2.0 Arrays
GSE14580	Infliximab	7	17	6	2021-06-04	Affymetrix Human Genome U133 Plus 2.0 Array
GSE12251	Infliximab	12	11	0	8	Affymetrix Human Genome U133 Plus 2.0 Array
GSE23597	Infliximab	26	6	0	8 or 30	Affymetrix Human Genome U133 Plus 2.0 Array
GSE92415	Golimumab	32	27	21	6	Affymetrix HT HG-U133+ PM Array Plate
GSE73661	Infliximab/Vedolizumab	8	15	12	2021-06-04	Affymetrix Human Gene 1.0 ST Array
