# Supplementary material for: Identifying anti-TNF response biomarkers in ulcerative colitis using a diffusion-based signalling model
Source: Bioinform Adv. 2021 Aug 18;1(1):vbab017. doi: 10.1093/bioadv/vbab017 (PMC9710619; doi:10.1093/bioadv/vbab017)
Supplement: vbab017_Supplementary_Data [file vbab017_supplementary_data.zip › Table S3.xlsx]

## Sheet: Sheet1
cytokines_UC	receptors_UC	Key TFs_PandaR_UC	cytokines_RA	receptors_RA	Key_TFs_pandaR_RA
IL2	IL6ST	CTCF	APRIL	IL6ST	CTCF
IL3	FZD1	EGR1	BAFF	IL1RAP	EGR1
IL4	IFNGR1	ELF1	IL1A	PRNP	ELF1
IL5	IFNGR2	ELF2	IL1B	TNFRSF1A	ELK1
IL6	CXCR3	ELK1	IL4	PTPRZ1	ETS1
IL7	TNFRSF1A	ESRRA	IL5	IL13RA1	ETS2
IL8	PTPRZ1	ETS1	IL6	ADRB2	ETV6
IL10	IL13RA1	ETS2	IL7	FLT4	EWSR1
IL13	TNFRSF25	ETV6	IL10	IL2RB	FLI1
TNF	CXCR2	EWSR1	IL12	CSF1R	GTF2I
IL17A	CCR5	FLI1	IL13	TNFRSF1B	HIC1
IL17F	CCR8	FOXC1	IL15	IL2RG	HNF4A
IL19	CCR1	FOXJ2	IL17A	IL27RA	KLF16
IL18	ACKR2	FOXJ3	IL18	IL18R1	KLF4
IL20	EPOR	FOXO3	IL23	ESR1	MAF
IL21	EPHB4	GTF2I	IL25	PLXNA2	NFE2L2
IL22	FLT4	HIC1	IL27	IL1RL1	NFYA
IL23	IL2RB	HNF4A	IL32	NEO1	NRF1
IL24	ACKR4	IRF1	IL33	TNFRSF14	PATZ1
IL26	NGFR	IRF3	IL34	IL17RB	POU2F1
IL27	TNFRSF1B	IRF7	Il35	FAS	PPARG
OSM	IL2RG	IRF8	IL36	EBI3	RARA
CXCL5	IL3RA	IRF9	IL37	IL6R	REST
CD40LG	CCR10	JDP2	IL38	IL7R	RUNX2
CCL2	NOTCH2	KLF16	LTA	CSF2RB	RXRA
CXCL3	TNFRSF4	KLF4	LTB	IL4R	SP1
PF4	RYK	MAF	RANKL	IL10RB	SP3
FASLG	IL27RA	MEF2A	TGFB	IL10RA	SP4
PF4V1	IL12RB1	NFE2L2	TNF	CELSR2	SPI1
CSF2	IL12RB2	NFYA	TSLP	IL13RA2	TCF3
CCL8	PLXNA2	NHLH1		NRP1	TFAP2A
CCL13	ESR2	NR3C1		FFAR2	TFAP2C
CXCL2	IL23R	PATZ1		CRLF2	TFAP4
IFNG	NEO1	POU1F1		IL15RA	WT1
LIF	TNFRSF14	POU2F1		IL18RAP	ZNF219
TNFSF11	TNFRSF18	PPARG		IL1RL2	ZNF281
CCL1	TNFRSF10B	PRDM1		IL17RA	FOS
CNTF	EFNB3	RARA		IL1R1	JUN
CCL20	FAS	REST		IL1R2	NFKB1
CCl21	TNFRSF11B	RFX3		HRH1	NFYB
LTB	TNFRSF6B	RFX4		IL5RA	EGR2
CCL11	EBI3	RUNX2
CXCL1	IL20RA	RXRA
CXCL6	IL22RA2	SP1
WNT2	IL2RA	SP3
EPO	IL6R	SP4
LTA	TNFRSF8	SPI1
TNFSF15	CXCR1	SPIB
TNFSF18	FZD9	TCF3
TNFSF8	IL7R	TFAP2A
TNFSF4	CSF2RB	TFAP2C
IL12B	IL4R	TFAP4
CCL7	IL10RB	ZNF219
	IL10RA	ZNF281
	ADGRE5	FOS
	CELSR2	JUN
	FGFRL1	NFKB1
	IL13RA2	NFYB
	NRP1
	CCR3
	CSF2RA
	CSF3R
	LIFR
	CNTFR
	EGFR
	OSMR
	THBD
	TNFRSF11A
	FFAR2
	CCR2
	CD40
	IL18R1
	IL18RAP
	IL1RL2
	ACKR1
	ESR1
	CCR6
	IL17RA
	IL22RA1
	IL21R
	IL20RB
	HRH1
	IL5RA
