# Supplementary material for: Identifying anti-TNF response biomarkers in ulcerative colitis using a diffusion-based signalling model
Source: Bioinform Adv. 2021 Aug 18;1(1):vbab017. doi: 10.1093/bioadv/vbab017 (PMC9710619; doi:10.1093/bioadv/vbab017)
Supplement: vbab017_Supplementary_Data [file vbab017_supplementary_data.zip › Table S5.txt]

Name	TFscore	emp Pvalue	target genes
AFP1	-863.09666060753	1	ABI3BP /// ABRACL /// ADORA3 /// BACH2 /// BCL11B /// BLVRA /// CALD1 /// CARD8 /// CBX3 /// CCR7 /// CD163 /// CD247 /// CD274 /// CD36 /// CD69 /// CELF2 /// CFLAR /// CH25H /// CHIC2 /// CHN2 /// CIDEA /// CISH /// CREG1 /// CRTAM /// CYFIP2 /// DAB2 /// DDAH1 /// DNAJC10 /// DUSP6 /// EDEM3 /// EEF1A1 /// EGR2 /// ERRFI1 /// ETS1 /// F2R /// FAM149A /// FGD3 /// FHL1 /// FLI1 /// GBP2 /// GIM…
AHR	16.4936669347405	0.339533923017107	ABCA5 /// ACADSB /// ACCS /// ACSL3 /// AGL /// AHCYL1 /// AJUBA /// ALDH9A1 /// ANGPTL2 /// ANKDD1A /// ANKRD12 /// ANKRD37 /// ANKRD9 /// ANPEP /// AOC3 /// ARHGAP30 /// ARHGAP5 /// ARHGEF37 /// ARHGEF40 /// ARL4C /// ARMC9 /// ARPC2 /// ATP2A3 /// ATP6V0B /// ATXN3 /// BICD1 /// BNIP3L /// BSG /// C15orf48 /// C1orf43 /// C5AR1 /// C5orf24 /// CA2 /// CASP7 /// CBL /// CCL2 /// CCL5 /// CCSAP …
AIRE	-679.419173426605	0.98120382970451	ACVR1C /// ADAM28 /// ADAMDEC1 /// ADAMTS5 /// ADD3 /// ADTRP /// ANGPT2 /// AOAH /// AQP9 /// ARHGAP18 /// ARL4D /// ATP1B1 /// ATP2B4 /// ATP8B4 /// BAZ1A /// BCAR3 /// BCAT1 /// BMP5 /// CCDC3 /// CCDC71L /// CCR5 /// CCRL2 /// CD1C /// CD247 /// CD36 /// CD48 /// CD83 /// CD84 /// CD93 /// CDK19 /// CDK5RAP2 /// CELF2 /// CFL2 /// CHD9 /// CHEK2 /// CKB /// CLEC12A /// CLEC5A /// CLIC1 /// CL…
ALX1	-26.6713500797295	0.363831041018663	ABCA1 /// ABHD5 /// ABI1 /// ABRA /// ABRACL /// ACAA2 /// ACKR3 /// ADAM28 /// ADAM33 /// ADAMDEC1 /// ADCY7 /// ADD3 /// ANGPTL1 /// ANGPTL7 /// ANK3 /// ANKDD1A /// ANXA1 /// APOD /// APOLD1 /// ARHGAP24 /// ARHGAP25 /// ARHGEF7 /// ARID1B /// ARL6IP5 /// ARPC5 /// ARRDC3 /// ASAP1 /// ASAP2 /// ASCC3 /// ASPH /// ATG7 /// ATXN1 /// B4GALT5 /// BACH2 /// BAZ1A /// BCAR3 /// BCL11B /// BCL2 ///…
ALX3	-283.601497878698	0.577821248055988	ABCA1 /// ABI1 /// ABRA /// ABRACL /// ACKR3 /// ACTA2 /// ADAMDEC1 /// ADCY7 /// ADD3 /// AIF1 /// ANGPTL1 /// ANGPTL7 /// ANK2 /// ANK3 /// ANKDD1A /// ANKRD22 /// ANXA4 /// APOD /// AQP9 /// ARHGAP18 /// ARHGAP24 /// ARHGAP25 /// ARHGEF7 /// ARID1B /// ARL4C /// ARL6IP5 /// ARPC5 /// ARRDC3 /// ASAP1 /// ASAP2 /// ASPH /// ATXN1 /// B3GALNT1 /// BASP1 /// BAZ1A /// BCAR3 /// BCL11B /// BCL2 //…
ALX4	-427.087365715941	0.708352570956454	ABCA1 /// ABRACL /// ACKR3 /// ADAMDEC1 /// ADCY7 /// ADH1B /// AIF1 /// ANGPTL1 /// ANGPTL7 /// ANKDD1A /// ANKRD6 /// AP2B1 /// AP2S1 /// APOD /// ARHGAP24 /// ARHGAP25 /// ARHGAP6 /// ARHGDIB /// ARRDC3 /// ASAP2 /// ASPH /// ATG7 /// ATP8B4 /// ATXN1 /// B3GNT5 /// BAZ1A /// BCAR3 /// BCL11B /// BCL2 /// BCL6 /// BHLHE22 /// BIN2 /// BOK /// BRD2 /// BTN3A1 /// BTN3A2 /// BTN3A3 /// BTNL9 ///…
AP1	2488.60657715124	0.0108986197511664	ABCA1 /// ABCB5 /// ABCC3 /// ABCG1 /// ABHD5 /// ABL2 /// ABLIM1 /// ACACA /// ACACB /// ACADVL /// ACCS /// ACER3 /// ACP2 /// ACP5 /// ACSL4 /// ACSL5 /// ACTA2 /// ACTN1 /// ACTR3 /// ACVR1 /// ADA /// ADAM28 /// ADAM8 /// ADAMDEC1 /// ADAMTSL1 /// ADAP2 /// ADCY4 /// ADCY7 /// ADHFE1 /// ADORA3 /// ADRM1 /// ADTRP /// AGFG1 /// AGO2 /// AGO3 /// AGPAT4 /// AHCYL1 /// AHNAK /// AIF1 /// AIFM2…
AP3	-692.722722486181	0.987579583009331	ADH5 /// AGPAT3 /// ANKRD29 /// ANXA1 /// ARHGAP24 /// ARHGAP25 /// ATP6V1B2 /// BAZ1A /// BCAR3 /// BCAT1 /// CBX7 /// CD163L1 /// CD34 /// CD36 /// CD46 /// CD48 /// CD53 /// CD84 /// CD86 /// CGNL1 /// CISD1 /// CLDND1 /// CLEC10A /// CLIC5 /// CPEB4 /// CPED1 /// CSTB /// CYBB /// CYFIP2 /// DAPK2 /// DRAM1 /// DSC2 /// DTX3L /// DYNLT3 /// EHHADH /// EIF4E3 /// EMB /// ENPP4 /// EPS8 /// ERG…
AR	685.581729611381	0.107707401827372	ABCA1 /// ABCC4 /// ACACB /// ACTR2 /// ADAM33 /// ADIRF /// ADORA3 /// AHCYL1 /// AHNAK /// AIF1 /// AKAP13 /// AKAP7 /// ALCAM /// ALDH1A1 /// ALDH5A1 /// ALDH6A1 /// ALOX5AP /// ALPK1 /// ANGPTL2 /// ANKRD28 /// ANKRD46 /// ANTXR1 /// ANTXR2 /// ANXA11 /// AOAH /// AP1S2 /// ARHGAP21 /// ARHGAP24 /// ARHGAP25 /// ARHGAP30 /// ARHGAP6 /// ARL6IP5 /// ARL6IP6 /// ARPC5 /// ARRB2 /// ARRDC3 /// A…
ARHGEF12	-1064.75926689784	1	CD8A /// CR1 /// CTBS /// FAM117A /// FNIP2 /// GPR18 /// GPR183 /// IL6ST /// MAFB /// MCOLN1 /// NUFIP2 /// PTAFR /// RABGAP1L /// RMND5A /// RUFY3 /// SERTAD2 /// SLC16A6 /// SMARCA2 /// STOX2 /// TMEM255A /// WNT5A /// ZBTB10 /// ZFP36
ARID3A	-465.155075761416	0.750179213646967	ACE /// AGPAT4 /// ALOX5 /// AMOTL1 /// AMPD3 /// APBB1IP /// ARGLU1 /// ARHGAP25 /// ARL4C /// ASAP1 /// ATG7 /// ATOX1 /// ATP2B1 /// ATP6V1B2 /// B3GNT2 /// B4GALT5 /// BACH2 /// BAZ1A /// BCL11B /// BCL2 /// BHLHE22 /// BID /// BTN3A1 /// BTN3A3 /// C1GALT1C1 /// C1orf198 /// C3AR1 /// CASP1 /// CBX5 /// CCDC102B /// CCR5 /// CCR7 /// CCSAP /// CD247 /// CD274 /// CD44 /// CD83 /// CEBPB /// …
ARID5A	-825.263292242162	1	ACSL5 /// ACTG2 /// ADCY4 /// ANKMY2 /// ANKRD10 /// ANO6 /// ANP32A /// ARF6 /// ARHGAP24 /// ARHGAP25 /// ARL4D /// ARPC5 /// ASPN /// ATP13A3 /// B3GNT7 /// BACH2 /// BCL11B /// BLOC1S6 /// BTN3A2 /// CAPZA2 /// CBLB /// CCL20 /// CCR2 /// CCR5 /// CCRL2 /// CD36 /// CD52 /// CD84 /// CHN2 /// CLEC12A /// CLEC2B /// CNTRL /// COL4A2 /// CPVL /// CRTAM /// CTSK /// CXADR /// DAPP1 /// DHRS1 ///…
ARID5B	-1009.61518604309	1	ACSL1 /// AGFG1 /// ARHGDIB /// ASPH /// BACH2 /// BLVRA /// CCR5 /// CCRL2 /// CD47 /// CD84 /// CD86 /// CDK6 /// CEPT1 /// CHI3L1 /// CHST2 /// CISD1 /// CLMN /// CNPY3 /// CNTRL /// CSF1 /// CTBP2 /// DDX60L /// ENPP4 /// EPB41L3 /// FH /// FNIP2 /// FOXN3 /// GATA3 /// GIMAP1 /// GIMAP2 /// GIMAP6 /// GPC5 /// GPR183 /// GPR84 /// HLA-DOA /// HLA-DPA1 /// IFI16 /// IFIT1 /// IKZF1 /// IL15 /…
ARNT	603.82866202905	0.123617928654743	ABCA5 /// ABRACL /// ACCS /// AGL /// AGTRAP /// AKAP12 /// AKNA /// ALDH9A1 /// ANKDD1A /// ANKRD37 /// ANO5 /// ANO6 /// ANPEP /// ANXA11 /// AOAH /// APBB2 /// ARHGAP12 /// ARHGAP25 /// ARHGAP5 /// ARHGEF10 /// ARHGEF37 /// ARHGEF40 /// ARL4C /// ARMCX2 /// ARPC5 /// ASAP1 /// ATF7IP /// ATP13A3 /// ATP2A3 /// ATP2B1 /// ATP6V0B /// ATP6V1A /// ATP6V1C1 /// ATXN3 /// B3GALT6 /// B3GNT2 /// BAT…
ARNTL	-206.023664164682	0.493593871500778	ABHD14B /// ABRACL /// ADAM8 /// ADAMTS17 /// ADCY4 /// AGTRAP /// AHR /// ALDH3B1 /// ANLN /// ANXA6 /// AOAH /// AP1S2 /// APBB1IP /// APOBEC3G /// ARHGAP25 /// ARMCX1 /// ARMCX2 /// ARPC5 /// ARRB2 /// ASS1 /// ATP2B1 /// ATP6V0D1 /// ATP6V1A /// ATP6V1C1 /// ATXN3 /// B3GALT6 /// BACH1 /// BAX /// BCAT1 /// BIRC5 /// BMP4 /// BNIP3L /// BRD2 /// BTBD7 /// BTG1 /// BTK /// C12orf57 /// C1orf43…
ARX	-703.107726218726	0.991586071150855	ABCA1 /// ABRACL /// ADAMDEC1 /// ADCY7 /// ANGPTL1 /// ANGPTL7 /// ANKDD1A /// ANKRD46 /// AP2B1 /// APOD /// ARMC9 /// ASPH /// ATXN1 /// B3GNT7 /// BAZ1A /// BCAR3 /// BCL11B /// BCL6 /// BIN2 /// BOC /// BRD2 /// BTN3A2 /// BTN3A3 /// C1GALT1 /// C1QTNF7 /// CA12 /// CA2 /// CALD1 /// CBX3 /// CD163 /// CD44 /// CD79A /// CDC27 /// CEBPB /// CHN2 /// CLEC7A /// CLK4 /// CPM /// CPVL /// CSF1R…
ASCL2	449.892583701277	0.171246233475894	ABCA1 /// ACE /// ACP2 /// ACP5 /// ACYP1 /// ADAM19 /// ADAMTS9 /// ADIPOQ /// ADTRP /// AEBP1 /// AFF3 /// AGFG1 /// AHNAK /// AJUBA /// ALDH1A1 /// ANK2 /// ANKRD10 /// ANKRD6 /// ANPEP /// APIP /// APOC1 /// APOE /// ARHGAP22 /// ARHGAP25 /// ARHGAP5 /// ARHGAP6 /// ARHGEF2 /// ARHGEF7 /// ARL4C /// ARNT /// ARRB2 /// ASAP2 /// ATF3 /// ATF5 /// ATP2B1 /// AURKA /// AZIN1 /// B3GNT2 /// B3GNT…
ATF1	564.988986302478	0.133580992418351	AASDHPPT /// ABHD14B /// ACLY /// ACOT7 /// ACSL4 /// ACVR1C /// ADAM8 /// ADAMTS6 /// ADAP1 /// ADAP2 /// ADORA3 /// AGO2 /// AGPAT2 /// AGPAT4 /// AHCYL1 /// AHI1 /// AK1 /// AKIRIN1 /// AKT3 /// AMOTL2 /// ANKRD37 /// ANKRD9 /// ANP32A /// AP2B1 /// APMAP /// APOBEC3G /// ARHGAP24 /// ARHGAP25 /// ARHGAP6 /// ARHGEF7 /// ARID1B /// ARL4C /// ARL4D /// ARL6IP1 /// ARL8B /// ARPC5 /// ASAH1 /// …
ATF2	-165.44435650245	0.457866567846034	ABCG1 /// ACOT7 /// ACVR1C /// ADAM9 /// ADAMTS6 /// ADORA2B /// AGPAT4 /// AHCYL1 /// AHI1 /// AKIRIN1 /// ALDH18A1 /// AMOTL2 /// ANKRD12 /// ANKRD9 /// APOBEC3G /// ARID1B /// ARL4C /// ATP13A3 /// ATP2A3 /// AVPI1 /// AXL /// BACH2 /// BBS7 /// BRD4 /// C1GALT1 /// C1GALT1C1 /// CALR /// CBX7 /// CCND2 /// CD83 /// CDC14B /// CDC42 /// CDC5L /// CDK2AP2 /// CDK5RAP2 /// CEP290 /// CHI3L1 /// …
ATF3	100.117124045174	0.28638037033437	ABLIM3 /// ADAM8 /// AFAP1L1 /// AGPAT4 /// AHI1 /// AKIRIN1 /// AKT3 /// AMOTL2 /// ANG /// ANGPT2 /// ANGPTL2 /// ANKRD44 /// ANP32A /// AP2B1 /// APMAP /// APOBEC3G /// APOL1 /// APOL2 /// ARHGAP22 /// ARHGAP30 /// ARHGEF7 /// ASAP1 /// ATF3 /// ATG16L2 /// ATP1A1 /// ATP1B3 /// ATP2A3 /// ATXN1 /// AXL /// BACH2 /// BCL6 /// BHLHE41 /// BICD2 /// BNIP3L /// BRD4 /// BTG2 /// C1GALT1 /// C4orf…
ATF4	-155.39149563341	0.450336557153966	ACSL5 /// ACTN1 /// ADAMTS18 /// ADTRP /// AHCYL1 /// AHI1 /// AJUBA /// AKR7A2 /// AKT3 /// ALDH1L2 /// ALOX5 /// ANGPTL1 /// ANK2 /// ANKRD11 /// ANKRD22 /// AP2B1 /// ARFIP1 /// ARHGAP18 /// ARPC5 /// ARRDC3 /// ASPN /// ATG16L2 /// ATP2A3 /// ATP8B1 /// BCAT1 /// BCL11B /// BMPR1A /// BMPR2 /// BNIP3L /// BRD4 /// BTBD6 /// BTG1 /// C1orf115 /// C1orf162 /// C4orf47 /// C9orf72 /// CAPZB /// …
ATF6	-606.804719150954	0.913871136275272	ACACB /// ACSL3 /// ADAMTSL1 /// AHCYL1 /// ALDH18A1 /// ANKRD11 /// AP1S2 /// APOBEC3B /// APOC1 /// APOE /// APOLD1 /// ARHGDIB /// ARMCX1 /// ARMCX2 /// ATP8B2 /// ATP8B4 /// ATRN /// BRD2 /// BTG2 /// CAP1 /// CARD16 /// CASP1 /// CCDC8 /// CD34 /// CD46 /// CDK6 /// CHI3L1 /// CHN2 /// CNTRL /// CPE /// CPT1A /// CPVL /// CSAD /// CTBP2 /// CXXC5 /// DCN /// DEDD2 /// DNAJC10 /// DPAGT1 /// …
ATF7	-429.335535234175	0.710651973172628	ADAM8 /// AHCYL1 /// AK1 /// AKIRIN1 /// AMOTL2 /// ANKRD9 /// AP2B1 /// APOBEC3G /// ARHGAP24 /// ARHGEF2 /// ARL4D /// ARPC5 /// ASPH /// ATRN /// B3GNT5 /// BACH2 /// BRD4 /// C4orf47 /// C5AR1 /// CALR /// CBX7 /// CCL4 /// CCL8 /// CCND2 /// CDC14B /// CDC5L /// CDK5RAP2 /// CEBPB /// CENPW /// CHMP1B /// CIRBP /// CKB /// CLSTN2 /// CNDP2 /// COL12A1 /// COX7A2 /// CREB3L2 /// CREB5 /// CRT…
ATOH1	-996.719178941665	1	ANKRD12 /// ANXA6 /// APBB1IP /// ARHGAP9 /// C1orf21 /// CCR2 /// CCR5 /// CCRL2 /// CD47 /// CHN2 /// COMMD2 /// CPM /// CPVL /// CSRNP3 /// CYBB /// DTX3 /// DUSP10 /// EGR1 /// FAM49A /// FOXN2 /// FYN /// GPR183 /// IKZF3 /// IL10RB /// KLF6 /// KMT2E /// KYNU /// LEPROTL1 /// LITAF /// LMO4 /// LYZ /// MDFIC /// MSR1 /// NABP1 /// OS9 /// OTUD1 /// PGM2 /// RAPGEF2 /// RNF13 /// SMS /// TGM…
BACH1	739.898343496534	0.0986616689346812	ABCC3 /// ABHD5 /// ACER3 /// ACTA2 /// ACTR3 /// ACYP2 /// ADAM10 /// ADAM28 /// ADAMDEC1 /// ADAMTSL1 /// ADCY9 /// ADRM1 /// ADTRP /// AGPAT4 /// AK1 /// AKNA /// AKR1B10 /// AKT3 /// ALDH5A1 /// ALOX5 /// ALOX5AP /// ANAPC5 /// ANGPT2 /// ANGPTL4 /// ANKDD1A /// ANO6 /// ANXA1 /// APBB2 /// APOL1 /// APOL2 /// ARHGAP26 /// ARHGAP30 /// ARHGDIB /// ARHGEF12 /// ARL4C /// ARL6IP5 /// ARL6IP6 //…
BACH2	201.716596840223	0.241829072706065	ABHD5 /// ACADVL /// ACTR3 /// ACVR1 /// ACYP2 /// ADAM10 /// ADAM28 /// ADAMDEC1 /// ADTRP /// AK1 /// AKNA /// AKR1B10 /// AKT3 /// ALDH1L1 /// ALOX5 /// ANAPC5 /// ANGPT2 /// ANKDD1A /// APBB2 /// ARF6 /// ARHGDIB /// ARHGEF12 /// ARSB /// ASAP2 /// ATF5 /// ATP1A1 /// ATP2B4 /// ATP6V1B2 /// ATP8B2 /// ATP8B4 /// ATXN1 /// B3GNT5 /// BACH1 /// BACH2 /// BASP1 /// BCL10 /// BCL11A /// BCL6 ///…
BARHL1	-362.208722475544	0.655499732698289	ACO1 /// ACTN1 /// ADAMTS17 /// ADCY7 /// ADIPOQ /// ADTRP /// AHI1 /// AIM2 /// AKT3 /// ANKRD46 /// ANXA4 /// AOAH /// AR /// ARHGAP18 /// ARL6IP5 /// ATG7 /// ATP13A3 /// ATP2B1 /// ATP6V1B2 /// ATP8A1 /// ATXN1 /// B3GALNT1 /// BAMBI /// BCL11B /// BRD2 /// BTG2 /// C1orf21 /// C6 /// C9orf72 /// CALR /// CAMK2D /// CBFA2T2 /// CBFB /// CCDC69 /// CCDC71L /// CCL13 /// CCL2 /// CCL5 /// CCL8 …
BARHL2	-203.941411835081	0.491412932542768	ACO1 /// ACTN1 /// ADAMTS5 /// ADCY7 /// ADH4 /// ADIPOQ /// ADTRP /// AHI1 /// AKT3 /// AMPD3 /// ANGPT1 /// ANK2 /// ANKRD46 /// AOAH /// ARFGAP3 /// ARHGAP18 /// ARHGEF37 /// ARL6IP5 /// ATG16L2 /// ATG7 /// ATP13A3 /// ATP2B1 /// ATP6V1B2 /// ATXN1 /// BAMBI /// BCL11B /// BHLHE22 /// BMPR1A /// BRD2 /// BTG2 /// C1orf21 /// C2CD2 /// C6 /// C9orf72 /// CA4 /// CALR /// CAMK2D /// CBFA2T2 ///…
BARX1	-456.580536599722	0.740492564152411	ACLY /// ACO1 /// ADAM28 /// ADAMDEC1 /// ADAMTS17 /// ADCY7 /// ADH4 /// AGO2 /// AHCYL1 /// ALOX5AP /// ANK2 /// ANK3 /// ANKRD40 /// ANKRD46 /// ANKRD6 /// AP2B1 /// ARHGAP24 /// ARHGAP32 /// ARHGAP6 /// ARMC9 /// ARNT /// ASH1L /// ASPH /// ATP8B4 /// ATXN1 /// B3GNT5 /// BCL11B /// BLNK /// BNC2 /// C1orf198 /// C1orf21 /// C5AR1 /// C6orf62 /// CALD1 /// CALR /// CAMK1D /// CBFA2T2 /// CBX3…
BARX2	-904.284324853326	1	ABHD2 /// ADAMTS17 /// ADHFE1 /// ANXA1 /// ARHGAP18 /// ASAP1 /// ASPH /// ATP8B4 /// BACH2 /// BAZ1A /// BRD2 /// C1QTNF7 /// C6 /// CASP7 /// CBFA2T2 /// CD40 /// CDK6 /// CHN2 /// CLEC7A /// CNIH4 /// COL4A2 /// CPVL /// CREBRF /// CSNK1A1 /// DAPP1 /// DCBLD1 /// DRAM1 /// DSTN /// EDEM2 /// EIF4E3 /// EML1 /// EPB41L3 /// ETFDH /// FAM49A /// FBXO21 /// FCGRT /// FH /// FILIP1 /// FNDC3B //…
BATF3	-409.081825509641	0.692153479782271	ACVR1C /// ADPGK /// AGO2 /// AHCYL1 /// AHI1 /// AKR1A1 /// AMOTL2 /// ANAPC5 /// AP2B1 /// APOBEC3G /// ARHGAP24 /// ARL4C /// ARPC5 /// ASPH /// ATP2B4 /// ATRN /// BACH2 /// BCL11B /// BDKRB2 /// BEND6 /// BRD4 /// BTG1 /// C5AR1 /// C6orf62 /// CALR /// CAMKK2 /// CBX7 /// CCL4 /// CCL8 /// CCND2 /// CD180 /// CDC5L /// CDK5RAP2 /// CDK6 /// CDKN1A /// CEBPB /// CHMP1B /// CIRBP /// CNDP2 //…
BBX	-751.36676860926	0.999049256415241	ADAMDEC1 /// ADD3 /// ADTRP /// AHCTF1 /// AMPD1 /// AMPD3 /// ANGPT2 /// ANKRD10 /// ANXA3 /// ARGLU1 /// ARHGDIB /// ARL4C /// ARMC9 /// ASAP1 /// ASCC3 /// ASPH /// B3GNT7 /// BACH1 /// BACH2 /// BAZ1A /// BCL11B /// BCL2 /// BRD2 /// BTN3A1 /// BTN3A2 /// BTN3A3 /// C2 /// CA2 /// CCL20 /// CD36 /// CD44 /// CD48 /// CD84 /// CELF2 /// CFB /// CLMN /// CNRIP1 /// COL12A1 /// CP /// CPED1 /// …
BCL6B	-220.210323536011	0.507937038297045	ABCA1 /// ABCA5 /// ABLIM1 /// ACP5 /// ACTN1 /// ADAM10 /// AGO3 /// ALOX5AP /// ANGPT2 /// ANK3 /// ANXA4 /// ANXA5 /// AOAH /// APOD /// ARHGAP6 /// ARHGDIB /// ARL4D /// ARRB2 /// ASAP2 /// ASPM /// ATF7IP /// ATG7 /// ATP6V0B /// ATP8B2 /// ATP8B4 /// BACH2 /// BCL2A1 /// BCL6 /// BIRC3 /// BLNK /// BMP4 /// BNC2 /// C1QTNF3 /// C3 /// C9orf64 /// CALD1 /// CAMK2D /// CAMK2G /// CAPN6 /// CB…
BHLHA15	-1032.72364967785	1	APBB1IP /// BACH1 /// BID /// C1orf21 /// CAPZA2 /// CCNG2 /// CD247 /// CD83 /// CHN2 /// CNRIP1 /// COMMD2 /// CPM /// CPVL /// CSRNP3 /// FAM20A /// FGD4 /// FNDC3B /// FOXN3 /// IKZF3 /// IQGAP1 /// ITGA4 /// KMT2E /// KYNU /// LYZ /// MDFIC /// MMD /// NABP1 /// ORMDL3 /// OTUD1 /// PLEK /// PPP1R1B /// PRKAR1A /// RNF13 /// RPN2 /// SLC16A6 /// SMAD1 /// SMARCA2 /// TPI1 /// TPR /// WIPI1 /…
BHLHE22	-994.052089223648	1	ANKRD12 /// APBB1IP /// ARHGAP9 /// BID /// C1orf21 /// CD47 /// CHN2 /// COMMD2 /// CPM /// CPVL /// CSRNP3 /// CYBB /// DTX3 /// DUSP10 /// EGR1 /// FAM49A /// FCRL3 /// FOXN2 /// FYN /// GPR183 /// HLA-DOB /// IKZF3 /// IL10RB /// KLF6 /// KMT2E /// KYNU /// LEPROTL1 /// LITAF /// LMO4 /// LYZ /// MDFIC /// NABP1 /// ORMDL3 /// OS9 /// OTUD1 /// PGM2 /// PPP1R1B /// RAPGEF2 /// RNF13 /// RPN2 …
BHLHE23	-986.5265424748	1	ANKRD12 /// ANXA11 /// APBB1IP /// ARHGAP9 /// BCL2A1 /// BID /// C1orf21 /// CHN2 /// COMMD2 /// CPM /// CPVL /// CSRNP3 /// CYBB /// DTX3 /// DUSP10 /// EGR1 /// FAM49A /// FGD4 /// FOXN2 /// FYN /// G0S2 /// GPR183 /// IKZF3 /// IL10RB /// KLF6 /// KMT2E /// KYNU /// LEPROTL1 /// LYZ /// MDFIC /// MMD /// MSR1 /// NABP1 /// ORMDL3 /// OS9 /// OTUD1 /// PGM2 /// PPP1R1B /// PSTPIP1 /// RAPGEF2 …
BHLHE40	-330.418587010622	0.627876530909798	ABRACL /// ACADVL /// ADAM8 /// AGTRAP /// AHR /// AKAP12 /// AKNA /// APOBEC3G /// ARHGAP12 /// ARHGAP25 /// ARMCX1 /// ARMCX2 /// ARPC5 /// ATF7IP /// ATP1B1 /// ATP2B1 /// ATP6V0D1 /// ATP6V1A /// ATP6V1C1 /// BACE2 /// BAX /// BEX4 /// BHLHE41 /// BMP4 /// BRD2 /// BSG /// C12orf57 /// C1GALT1C1 /// C1orf43 /// C5AR1 /// CALR /// CANX /// CBX7 /// CCAR1 /// CCDC126 /// CCNG2 /// CCNYL1 /// CC…
BHLHE41	-407.839202688915	0.691081235419907	ABRACL /// ADAM8 /// AGTRAP /// AHR /// AKAP12 /// APOBEC3G /// ARHGAP12 /// ARHGAP25 /// ARMCX2 /// ARPC5 /// ATP1B1 /// ATP2B1 /// ATP6V0D1 /// ATP6V1A /// ATP6V1C1 /// BAX /// BMP4 /// BRD2 /// BSG /// C12orf57 /// C1orf43 /// CALR /// CANX /// CBX7 /// CCAR1 /// CCDC126 /// CCNG2 /// CCNYL1 /// CCR1 /// CCR2 /// CCR5 /// CCR7 /// CCRL2 /// CD164 /// CD72 /// CEBPA /// CHST12 /// CISD2 /// CIT…
BPTF	-563.215335457273	0.870929723950233	ABCA6 /// ADAMDEC1 /// ADAMTS1 /// ADD3 /// AGL /// ALCAM /// ANPEP /// ANXA5 /// AP2B1 /// ARHGAP21 /// ARHGAP25 /// ARHGAP26 /// ARHGEF10 /// ARHGEF7 /// ATM /// ATP1A1 /// B2M /// BACH2 /// BCL11B /// BCL6 /// BTNL9 /// BUB1B /// C9orf72 /// CCR7 /// CD1C /// CD247 /// CD300A /// CD69 /// CD83 /// CD8A /// CDC27 /// CDC42 /// CDC7 /// CDKN1A /// CFB /// CHD9 /// CHIC2 /// CHST7 /// CLEC10A ///…
BRCA1	-725.262035005342	0.996485590007776	ABCA8 /// ACACB /// ACSL5 /// ADAM28 /// ADAMDEC1 /// ADIPOQ /// ADTRP /// AKR1A1 /// ANKRD37 /// ANP32E /// ATF7IP /// AVPI1 /// BCL2A1 /// BHLHE40 /// BIRC3 /// C16orf54 /// C1QTNF3 /// CALD1 /// CCDC102B /// CCR2 /// CD2 /// CD247 /// CD48 /// CD83 /// CD84 /// CDKN2C /// CMTM7 /// CPA3 /// CREG1 /// CRYL1 /// CSF2RA /// CTDSPL2 /// CTSC /// CXCL16 /// CXCR2 /// CYB5R3 /// DMXL2 /// DOCK10 ///…
BSX	-523.467734729256	0.821099217534992	ACACB /// ACLY /// ACSL1 /// ACSS2 /// ADA /// AHI1 /// ANGPT2 /// ANK2 /// ANKRD46 /// ANKRD6 /// APBB1IP /// ARHGAP25 /// ARHGAP30 /// ARID1B /// ARL15 /// ARL6IP5 /// ARRB2 /// ATF7IP /// ATP6AP1 /// ATXN1 /// BCAT1 /// BCL11B /// BCL6 /// BIRC3 /// BRD2 /// C5AR1 /// CALR /// CBX3 /// CCDC69 /// CCNYL1 /// CD28 /// CD34 /// CD44 /// CD46 /// CD47 /// CD48 /// CD86 /// CDC27 /// CDC42EP3 /// C…
CACBP	2619.7013476082	0.00992965104976672	ABCA5 /// ABCC3 /// ABCG1 /// ABHD12 /// ABI2 /// ABLIM1 /// ACACB /// ACE /// ACER3 /// ACKR3 /// ACOT7 /// ACP2 /// ACP5 /// ACSL3 /// ACTG2 /// ADAM22 /// ADAM8 /// ADAMTS12 /// ADAMTS9 /// ADAMTSL3 /// ADCY1 /// ADCY7 /// ADH1B /// ADIPOQ /// ADORA3 /// ADRA2A /// ADTRP /// AEBP1 /// AGPAT2 /// AGPAT3 /// AGT /// AHCYL1 /// AHI1 /// AHNAK /// AHR /// AIDA /// AIF1 /// AK3 /// AKAP1 /// AKAP9 …
CACD	1380.99999720979	0.038451958592535	ABCC4 /// ABI1 /// ABI3BP /// ABLIM1 /// ABLIM3 /// ACACA /// ACACB /// ACKR3 /// ACO1 /// ACOX1 /// ACP5 /// ACSL3 /// ACTA2 /// ACVR1 /// ADAM19 /// ADAM8 /// ADAM9 /// ADAMTS12 /// ADCY3 /// ADCY7 /// ADH1B /// ADTRP /// AGPAT3 /// AGPAT4 /// AGPS /// AHNAK /// AHR /// AIF1 /// AKT2 /// ALAD /// ALCAM /// ALDH9A1 /// ALOX5 /// ANG /// ANXA11 /// ANXA4 /// AP2A2 /// APBB2 /// APOBEC3G /// ARFGA…
CBX5	-734.928744703907	0.997673260108865	ABLIM1 /// ARHGAP25 /// ARHGAP26 /// ARHGAP6 /// ARHGDIB /// ARID1B /// ASPH /// ATP2B1 /// ATP6V1B2 /// BLVRA /// C12orf4 /// CALD1 /// CAND1 /// CAPZA2 /// CCDC102B /// CCDC71L /// CD2 /// CD247 /// CFI /// CHD4 /// CP /// CREG1 /// CSN1S1 /// CST7 /// CTSB /// CTSC /// CXCR4 /// CYP1B1 /// DAPP1 /// DEFB1 /// DOCK10 /// DOCK9 /// DST /// ECHDC1 /// EGR2 /// ELF1 /// EPSTI1 /// FH /// FILIP1L /…
CCDC6	-931.312935059015	1	ADIPOR2 /// AHNAK /// ANKRD37 /// APPL1 /// ARF6 /// ARL4D /// ARL8B /// ASPH /// ATP8B4 /// BANK1 /// BCL2 /// BCL2A1 /// CCL2 /// CCL8 /// CCND3 /// CCR1 /// CD40 /// CD48 /// CDH19 /// CELF2 /// CITED2 /// CYBB /// DGAT2 /// DIXDC1 /// DMD /// DYNLT3 /// FBXL5 /// FNBP1 /// FRMD6 /// FTH1 /// GPCPD1 /// HEPH /// HS3ST2 /// HTR2B /// IFNGR1 /// IRF1 /// KIAA0930 /// KLB /// KLF5 /// KRAS /// LE…
CDC5L	-851.659387853754	1	ACSL3 /// AIF1 /// ANKRD22 /// ANKRD28 /// ANP32A /// APOLD1 /// CC2D2A /// CCL20 /// CD48 /// CD6 /// CD69 /// CD84 /// CELF2 /// CFI /// CLECL1 /// COPA /// CPED1 /// CSRP3 /// DDAH1 /// DSE /// EEF1A1 /// FAM3C /// FAR2 /// FBLIM1 /// FBLN5 /// FBXL14 /// GATA3 /// GNLY /// HAVCR2 /// HDDC2 /// HLA-DMA /// HLA-DPA1 /// IKZF1 /// IL13RA1 /// IL6ST /// INPP5D /// IRF4 /// ITGA1 /// KCNJ15 /// KC…
CDX	-807.470462048015	1	ACSL5 /// ADAM19 /// ADAM28 /// ADAMDEC1 /// ADCY4 /// ADORA3 /// AKT3 /// ANKRD44 /// ARID1B /// ASPM /// ATP8B4 /// AZIN1 /// BACH1 /// BACH2 /// BAZ1A /// BCL11B /// BCL2 /// BHLHE40 /// BLNK /// BRD2 /// C1orf162 /// C1orf21 /// C1QTNF7 /// CCDC91 /// CCL21 /// CD163 /// CD2 /// CD247 /// CD3D /// CD69 /// CDK2AP1 /// CHCHD10 /// CISH /// CLECL1 /// CNRIP1 /// CSN1S1 /// CYBB /// CYFIP2 /// D…
CDX1	-367.916916178887	0.660174475116641	ACTA2 /// ADAM10 /// ADAM28 /// AKT3 /// ANKRD12 /// ANKRD22 /// ANKRD37 /// ANKRD6 /// ARHGAP25 /// ARHGDIB /// ARL4C /// ARL6IP5 /// ARL6IP6 /// ARSB /// ASPH /// ATP2B1 /// ATP8B4 /// ATXN3 /// B3GNT5 /// B3GNT7 /// BACH1 /// BACH2 /// BASP1 /// BBX /// BCAR3 /// BCL11B /// BLNK /// BLVRA /// BOC /// BOD1L1 /// BRD2 /// C6orf62 /// C9orf72 /// CA2 /// CALD1 /// CARD8 /// CBLB /// CCL21 /// CD4…
CDX2	-159.119816063106	0.453176637830482	ABL2 /// ACTA2 /// ADAM10 /// ADAM28 /// ADRA2A /// AEBP1 /// AKT3 /// ALOX5 /// ANAPC5 /// ANGPT1 /// ANKDD1A /// ANKRD12 /// ANKRD22 /// ANKRD37 /// ANKRD6 /// ANO6 /// ARHGAP18 /// ARHGAP25 /// ARHGAP6 /// ARHGDIB /// ARL4C /// ARL6IP5 /// ARL6IP6 /// ARSA /// ARSB /// ASPA /// ATG16L2 /// ATP2B1 /// ATP6V1B2 /// ATP8B4 /// ATXN3 /// B3GNT7 /// BACH1 /// BACH2 /// BASP1 /// BBX /// BCL11B /// …
CEBP	408.50627268835	0.18358767496112	ABCA1 /// ABCA6 /// ACE /// ACER3 /// ACKR3 /// ACP2 /// ACSL1 /// ACSL3 /// ACTN1 /// ADAM19 /// ADAMDEC1 /// ADAMTS1 /// ADH4 /// ADORA3 /// ADTRP /// AGFG1 /// AKAP13 /// AKR1A1 /// ALCAM /// ALDH1A1 /// ANKRD22 /// ANPEP /// ANTXR2 /// ANXA11 /// ANXA4 /// AOAH /// APOBEC3G /// APOL3 /// APOL6 /// AQP9 /// ARHGAP18 /// ARHGAP24 /// ARHGAP25 /// ARHGAP5 /// ARHGDIB /// ARID1B /// ARPC1B /// AR…
CEBPA	-354.873479099043	0.649673770412131	ACE /// ACSL1 /// ACSL5 /// ADORA3 /// ADTRP /// AKAP13 /// ANKRD22 /// ANO6 /// ANTXR1 /// ANTXR2 /// AOAH /// APOLD1 /// ARHGAP25 /// ARHGDIB /// ARRDC3 /// ASPH /// ASPN /// ATF5 /// ATP6V1A /// ATP6V1B2 /// ATP8B4 /// BCAT1 /// BCL11B /// BIN2 /// BRD2 /// BRD4 /// C2 /// C5AR1 /// CAMKK2 /// CASP1 /// CBLB /// CBX5 /// CCNA2 /// CCR5 /// CCRL2 /// CD14 /// CD247 /// CD274 /// CD300A /// CD53…
CEBPB	145.377250078556	0.264771457037325	ABCA1 /// ABI1 /// ABI3BP /// ACE /// ACSL1 /// ACSL3 /// ACTA2 /// ADAM28 /// ADAMTS1 /// ADCY4 /// ADH4 /// ADORA3 /// ADTRP /// AGFG1 /// AGPAT4 /// AHNAK /// AKR1A1 /// ANKRD22 /// ANKRD40 /// ANTXR1 /// ANXA1 /// AOAH /// AP2B1 /// APBB1IP /// APOL6 /// AQP9 /// ARHGAP22 /// ARHGAP25 /// ARPC2 /// ARRDC3 /// ARSA /// ASPA /// ATG7 /// ATP6V1B2 /// ATP8B4 /// AURKA /// AZIN1 /// BATF /// BBIP…
CEBPD	-606.22357434454	0.913379058125972	ABCA1 /// ACACB /// ACKR3 /// ADAM19 /// ADAM28 /// ADORA3 /// ADTRP /// AGFG1 /// AGPAT4 /// ANKRD11 /// ANKRD22 /// ANXA1 /// AOAH /// APBB1IP /// APOBEC3G /// APOL3 /// ARFGAP3 /// ARHGAP24 /// ARRDC3 /// ASPH /// ATF3 /// ATF7IP /// ATXN1 /// BATF3 /// BCL11B /// BHLHE40 /// BRD4 /// CAMK2D /// CBX3 /// CCDC71L /// CCL8 /// CD93 /// CEBPB /// CHFR /// CHODL /// CLEC4E /// COL4A3 /// COLGALT2 …
CEBPE	-957.716723197195	1	ABCA1 /// ADAM28 /// ADORA3 /// ADTRP /// AGPAT4 /// APOBEC3G /// ARHGAP25 /// ARPC2 /// BRD4 /// CCL8 /// CD44 /// CD93 /// CEBPB /// COTL1 /// CXCR2 /// CYP1B1 /// DAB2 /// DEFB1 /// DRAM1 /// DUSP1 /// EGR2 /// ERGIC1 /// FMNL2 /// HECTD1 /// HSPG2 /// IL6 /// ITPK1 /// KDM4B /// KIAA1755 /// LBP /// LDLRAD4 /// LEP /// LPP /// LRP1B /// MEST /// MGLL /// MTMR2 /// MTSS1 /// MX2 /// MXD1 /// N…
CEBPG	-35.660071656655	0.368751822511664	ABCA1 /// ABCB5 /// ABLIM1 /// ACTA2 /// ADAM28 /// ADAMDEC1 /// ADAMTS6 /// ADORA3 /// ADTRP /// AGFG1 /// AGPAT4 /// AHNAK /// AKIRIN1 /// ALCAM /// ALDH18A1 /// ANKRD11 /// ANKRD28 /// ANXA3 /// APBB1IP /// APOBEC3G /// ARHGAP18 /// ARHGAP22 /// ARHGAP25 /// ARL4C /// ARL6IP5 /// ARMCX1 /// ARPC2 /// ASPA /// ASPH /// ASPN /// ATP6V1B2 /// ATP8B2 /// BATF /// BCAR3 /// BCAT1 /// BCL11A /// BCL…
CENPB	-1108.97599135438	1	ARHGAP20 /// BLOC1S6 /// CD86 /// CREG1 /// CXCR4 /// EEA1 /// FBXO6 /// GSN /// HLA-DOA /// HLA-DPA1 /// ICA1 /// IRF8 /// MBD2 /// PLA2G15 /// PTOV1 /// PYGL /// RAP2B /// RBX1 /// ROR1 /// RSRC2 /// SENP7 /// SLC25A19 /// TP53INP1 /// VOPP1 /// XRN2
CLOCK	-829.0540252982	1	ADAM8 /// ADAMTS17 /// ADCY4 /// ANKRD44 /// ANXA6 /// AOAH /// APOBEC3G /// ARHGAP25 /// ARMCX1 /// ARRB2 /// ASS1 /// BCAT1 /// BCL11A /// BNIP3L /// BTK /// CA4 /// CBX7 /// CD180 /// CD48 /// CHSY1 /// CKS1B /// CLEC14A /// CNDP2 /// CYBA /// CYFIP2 /// CYP1B1 /// DHRS1 /// DPAGT1 /// DZIP1 /// EPB41 /// ERCC1 /// FAM78A /// FKBP11 /// FKBP5 /// FOXO3 /// GEM /// GLA /// GPCPD1 /// GPD1 /// G…
COMP1	-921.68162330235	1	ABHD12 /// ACSL5 /// ADTRP /// AIF1 /// ANGPT1 /// ANO6 /// ARHGAP18 /// ARL6IP5 /// B3GNT7 /// BANK1 /// BST2 /// CAMK2G /// CD36 /// CD79A /// CEP95 /// CHST13 /// COQ2 /// COTL1 /// CPNE5 /// CYTIP /// DDX5 /// DIXDC1 /// DNMT3A /// DOCK10 /// FAM78A /// FCGRT /// FOXO3 /// FYN /// GALM /// GGH /// GIMAP1 /// GIMAP2 /// GIMAP6 /// GLRX /// HCST /// HLA-C /// HLA-DMB /// HLA-DRA /// HSD11B1 ///…
CPEB1	606.530430543582	0.122949674377916	ABHD12 /// ABI2 /// ABL2 /// ABLIM1 /// ACBD3 /// ACSL1 /// ACSL5 /// ADAM19 /// ADAM28 /// ADAMDEC1 /// ADD3 /// ADORA3 /// ADTRP /// ALDH5A1 /// AMD1 /// AMOTL1 /// AMPD1 /// ANGPT2 /// ANKMY2 /// ANKRD28 /// ANKRD37 /// ANKRD44 /// ANP32A /// ANP32E /// AP1S2 /// APBB1IP /// ARGLU1 /// ARHGAP18 /// ARHGAP24 /// ARHGAP29 /// ARHGAP32 /// ARL6IP1 /// ARL6IP5 /// ARL8B /// ARNT /// ASAP1 /// ASH1…
CPHX	-836.475854002509	1	ABHD12 /// ACYP1 /// ADCY4 /// ADTRP /// ALDH18A1 /// ANK2 /// ANKH /// ARGLU1 /// ARL4C /// ASPH /// ATF7IP /// ATG16L2 /// BATF /// BCL2A1 /// BDKRB2 /// BMPR2 /// BTN3A1 /// BTN3A2 /// BTN3A3 /// C1orf115 /// CBX5 /// CD247 /// CD300LF /// CD44 /// CD59 /// CD86 /// CDC42SE2 /// CDH13 /// CELF2 /// CGNL1 /// CHN2 /// CHST11 /// CLEC5A /// COL12A1 /// COL4A2 /// CPEB4 /// CPVL /// CREG1 /// CSF…
CREB	-219.240736551962	0.506955919517885	AASDHPPT /// ADAM8 /// AHCYL1 /// AK1 /// AKIRIN1 /// AMOTL2 /// ANKRD12 /// ANKRD9 /// AP2B1 /// APOBEC3G /// ARHGAP24 /// ARHGEF2 /// ARL4D /// ARPC5 /// ASPH /// ATP13A3 /// AXL /// B3GNT5 /// BACH2 /// BBS7 /// BEGAIN /// BRD4 /// C4orf47 /// CALR /// CBX3 /// CBX7 /// CCL4 /// CCL8 /// CCNA2 /// CCND2 /// CD247 /// CD83 /// CDC14B /// CDC5L /// CDK2AP2 /// CDK5RAP2 /// CEBPB /// CENPW /// CH…
CREB1	1009.20955018548	0.0599788588646967	AASDHPPT /// ABCG1 /// ACLY /// ACOT7 /// ACSL3 /// ACVR1C /// ADAM9 /// ADAMTS18 /// ADAMTS5 /// ADAMTS6 /// ADAP2 /// ADRA2A /// AFAP1L1 /// AGO2 /// AGPAT4 /// AHCYL1 /// AHI1 /// AK1 /// AKIRIN1 /// AKT3 /// ALDH18A1 /// AMD1 /// AMOTL2 /// ANKDD1A /// ANKRD17 /// ANKRD37 /// ANKRD9 /// ANP32A /// ANXA4 /// AP2B1 /// APMAP /// APOBEC3G /// AQP3 /// ARHGAP24 /// ARHGEF2 /// ARID1B /// ARL4D //…
CREB3	117.350415534052	0.277261736975117	AASS /// ADAP1 /// AHCYL1 /// AHI1 /// AKIRIN1 /// AMOTL2 /// ANKRD17 /// ANP32A /// AP1S2 /// AP2B1 /// APOBEC3G /// ARHGAP24 /// ARHGDIB /// ARHGEF2 /// ARHGEF7 /// ARID1B /// ARL4C /// ARL4D /// ARMCX1 /// ARPC5 /// ATF3 /// ATOX1 /// ATP13A3 /// ATP2A3 /// ATRN /// ATXN1 /// AZIN1 /// BACH2 /// BATF3 /// BBS7 /// BCL11A /// BDKRB2 /// BEND6 /// BEX5 /// BIRC3 /// BRD2 /// BRD4 /// BTG2 /// C4…
CREB3L1	-339.74316628195	0.636600286741835	ADAMTSL1 /// ADCY4 /// AGTRAP /// AHCYL1 /// AKR1A1 /// ALCAM /// ALDH18A1 /// ALDH1L2 /// ANXA6 /// AOAH /// AP1S2 /// ARFGAP3 /// ARHGAP25 /// ARHGEF10 /// ARMCX1 /// ARSA /// ATF3 /// BACH1 /// BATF2 /// BCL11B /// BCL6 /// BRD2 /// BTG1 /// C4orf47 /// C5AR1 /// CALU /// CAND1 /// CARD16 /// CASP1 /// CCDC91 /// CD180 /// CD34 /// CD46 /// CEBPA /// CEP95 /// CFD /// CHN2 /// CNST /// COL11A1…
CREB3L2	-242.164363768146	0.531520339230171	ADCY4 /// AGFG1 /// AGTRAP /// AHCTF1 /// AKR1A1 /// ALCAM /// ALDH18A1 /// ANLN /// ANXA6 /// AOAH /// AP1S2 /// APMAP /// APOBEC3G /// ARHGAP25 /// ARHGEF10 /// ARSA /// ATF3 /// ATOX1 /// ATP6AP2 /// BACH1 /// BASP1 /// BATF2 /// BCL6 /// BMP2K /// BRD2 /// BTBD7 /// BTG1 /// C4orf47 /// C5AR1 /// CALU /// CARD16 /// CASP1 /// CBX7 /// CCDC91 /// CD180 /// CDV3 /// CEBPA /// CEP95 /// CFD /// …
CREB5	-179.953325644135	0.469542792573872	ABI3BP /// ADAM8 /// AGO2 /// AHCYL1 /// AKIRIN1 /// AMOTL2 /// AP2B1 /// APOBEC3G /// ARHGEF2 /// ARHGEF7 /// ARL4D /// ARPC5 /// ASPH /// ATF3 /// ATP13A3 /// ATP2B4 /// ATP8B2 /// ATRN /// BACH2 /// BBS7 /// BCL2 /// BDKRB2 /// BRD4 /// BTG1 /// C4orf47 /// C5AR1 /// CALR /// CBX7 /// CCL4 /// CCL8 /// CD74 /// CDC14B /// CDC5L /// CDH13 /// CDK5RAP2 /// CDK6 /// CEBPB /// CENPW /// CFL1 /// C…
CRX	-546.142974627647	0.850544930987558	ACACB /// ACKR3 /// ACTN1 /// ACTR3 /// ACYP1 /// AHCYL1 /// AK4 /// ALDOA /// ANKDD1A /// ARHGAP21 /// ARHGAP28 /// ARRDC3 /// ASAP1 /// ATP8B2 /// AZIN1 /// BCL11A /// BIRC3 /// C11orf54 /// C6orf62 /// CAMK2D /// CASD1 /// CCL2 /// CCL8 /// CCM2L /// CCNG2 /// CCR7 /// CD247 /// CD3D /// CD3G /// CD86 /// CDC7 /// CDH19 /// CFL2 /// CFP /// CNR1 /// CNRIP1 /// COL1A2 /// CRYAB /// CTBP2 /// CT…
CTCF	1774.68453268332	0.0173989113530327	ABCA1 /// ABHD12 /// ABHD5 /// ABI1 /// ABLIM1 /// ABLIM3 /// ACACA /// ACADSB /// ACKR3 /// ACLY /// ACP5 /// ACTR3 /// ADA /// ADAM8 /// ADAMTS17 /// ADAP1 /// ADCY4 /// ADCY7 /// ADORA3 /// ADRA2A /// ADRM1 /// AGFG1 /// AGO2 /// AGPAT2 /// AHCTF1 /// AHCYL1 /// AHNAK /// AIF1L /// AIG1 /// AIM2 /// AK4 /// AKAP1 /// ALAD /// ALDH3A2 /// ANGPTL4 /// ANKRD44 /// ANKRD46 /// ANKRD6 /// ANTXR1 //…
CUX1	-476.876288000596	0.763568599339036	ABCA6 /// ABLIM1 /// ACSL3 /// ADAM28 /// ADAMDEC1 /// ADCY4 /// ALOX5 /// ALOX5AP /// ANO5 /// ANO6 /// ANXA1 /// ANXA11 /// ANXA5 /// AOAH /// ARHGAP18 /// ARHGAP22 /// ARHGAP24 /// ARHGAP25 /// ARHGDIB /// ARL4C /// ARMC9 /// ATF3 /// ATP8B4 /// ATXN3 /// AURKA /// AZIN1 /// B3GALT6 /// BATF3 /// BCL11A /// BCL11B /// BRD2 /// C15orf48 /// C6 /// CBX5 /// CCL20 /// CCNYL1 /// CCR1 /// CD180 //…
DBP	-874.163506397977	1	ADORA2B /// AHCTF1 /// ARMC9 /// ASPH /// ATP13A3 /// BACH2 /// BCL11B /// CCL13 /// CCL2 /// CCL8 /// CD3D /// CD44 /// CHI3L1 /// CHN1 /// CXCL1 /// CXCR4 /// CYFIP2 /// DDX42 /// DNAJB11 /// DRAM1 /// DUSP1 /// EGR1 /// EML1 /// ERGIC1 /// EWSR1 /// FBXL14 /// FBXL4 /// FBXO3 /// FH /// FILIP1L /// FLT1 /// FRMD4A /// GAS2L1 /// GAS7 /// GNPTAB /// GPX1 /// IFT57 /// IKZF1 /// JAM2 /// JDP2 //…
DBX1	-567.851440375605	0.87621804529549	ABHD5 /// ABI3BP /// ABRACL /// ACOT7 /// ADAMDEC1 /// ADH4 /// AHNAK2 /// AKR1B10 /// AKT3 /// ANGPT1 /// ANKRD22 /// ANKRD28 /// ANXA1 /// ARHGAP18 /// ARL4C /// ASH1L /// ASPN /// ATP2B1 /// AZIN1 /// B2M /// BACH2 /// BAZ1A /// BCL11A /// BLNK /// BLOC1S6 /// BLVRA /// BRD2 /// BTG1 /// CARD8 /// CBFA2T2 /// CBLB /// CCL2 /// CCL21 /// CCL8 /// CD163 /// CD274 /// CD36 /// CD47 /// CD69 /// C…
DBX2	-710.680100433357	0.993675884525661	ABLIM1 /// ACE /// ACYP1 /// ADAM28 /// ADAMDEC1 /// ADHFE1 /// ANPEP /// ARHGAP30 /// ASH1L /// ASPH /// ATP6V1D /// ATXN1 /// AZIN1 /// BACH2 /// BAZ1A /// BCL11A /// BCL11B /// BID /// BOK /// BRD2 /// C1orf198 /// C1QTNF7 /// C3AR1 /// CALU /// CBFA2T2 /// CCDC69 /// CCL2 /// CCL8 /// CCR5 /// CD163 /// CD28 /// CDC42BPA /// CDK6 /// CDS2 /// CEBPB /// CHN2 /// CHPF2 /// CITED2 /// CKS1B /// …
DDIT3	-981.032536966736	1	ADTRP /// ANKRD22 /// ARHGDIB /// ASPH /// ASPN /// ATF5 /// BBIP1 /// BCAT1 /// CCR5 /// CCRL2 /// CD274 /// CD300A /// CD72 /// CDC42EP3 /// CFD /// CISH /// DIAPH2 /// DPEP2 /// ERG /// FAM78A /// FCGR3B /// FGR /// FKBP5 /// GLRX /// GNB2 /// HOXD4 /// HSPB8 /// ICA1 /// IFI6 /// IL10RA /// IL4I1 /// IVNS1ABP /// LBH /// LPP /// LTBP1 /// MAP3K2 /// MAP4 /// MAPKAPK3 /// MARCKS /// MPP1 /// M…
DLX1	-464.82030524161	0.749799523716952	ABI1 /// ADAM28 /// ADAMDEC1 /// ADAMTS5 /// ADTRP /// AIG1 /// AKAP13 /// AMIGO2 /// ANK2 /// ANKRD22 /// ANKRD6 /// ANXA1 /// AOAH /// ARHGAP24 /// ARHGAP25 /// ARHGAP6 /// ARL4D /// ARPC5 /// ASAP1 /// ASPH /// ASPM /// ATP6AP1 /// ATP8B4 /// ATRN /// ATXN1 /// BASP1 /// BAZ1A /// BCL11B /// BEX5 /// BHLHE41 /// BIN2 /// BLVRA /// BRD2 /// BTBD11 /// C1QTNF7 /// CASP1 /// CBX3 /// CCDC69 /// C…
DLX2	-644.7987756795	0.953984618001555	ABCA6 /// ACSL1 /// ACTA2 /// ADAM28 /// ADAMDEC1 /// ADAMTS1 /// ADAMTS5 /// ADTRP /// ANK2 /// ANKRD22 /// ANXA1 /// APOE /// ARHGAP1 /// ARHGAP25 /// ARHGAP32 /// ARHGAP6 /// ARL4D /// ARL6IP6 /// ARRB2 /// ASPH /// ATP13A3 /// ATP1B3 /// ATP6AP1 /// ATP8B4 /// BAZ1A /// BCAT1 /// BEX5 /// BIRC3 /// BLVRA /// C14orf180 /// CCDC69 /// CD28 /// CD300A /// CD44 /// CD48 /// CDC42EP3 /// CDCP1 ///…
DLX3	-690.272730016219	0.986458738335925	ABHD14B /// ACOT7 /// ADAM28 /// ADAMDEC1 /// ADAMTS5 /// ADTRP /// AKAP12 /// AKAP7 /// ANK2 /// ANKRD22 /// ANXA1 /// ARHGAP6 /// ARL11 /// ARL4D /// ARPC5 /// ASPH /// ATP6AP1 /// ATP8B4 /// BAZ1A /// BEX5 /// BHLHE41 /// BLVRA /// BSG /// C14orf180 /// CD163 /// CD33 /// CHD9 /// CHIC2 /// CIRBP /// CNIH4 /// COL4A5 /// COMMD2 /// COMT /// CSAD /// CSGALNACT1 /// CWC22 /// CXCR4 /// DCN /// E…
DLX4	-386.286474468432	0.674271602838258	AASS /// ABHD14B /// ACOT7 /// ADAM28 /// ADAMDEC1 /// ADAMTS5 /// ADTRP /// AHCYL1 /// AKAP12 /// ALOX5 /// ANK2 /// ANKRD6 /// ANXA1 /// APOE /// ARHGAP24 /// ARHGAP6 /// ARL11 /// ARL4D /// ASPH /// ATP6AP1 /// ATP8B4 /// BAZ1A /// BEX5 /// BLVRA /// BRD2 /// CALD1 /// CBLB /// CBX3 /// CCNG2 /// CD163 /// CD300LF /// CD33 /// CD6 /// CD86 /// CDC42EP3 /// CIRBP /// COL4A5 /// COMT /// CSAD //…
DLX5	-736.795103626606	0.997864623833593	ABHD14B /// ACOT7 /// ADAM28 /// ADAMDEC1 /// ADAMTS17 /// ARHGAP24 /// ARL11 /// ARL4C /// ASAP1 /// ASPH /// BAZ1A /// BCL11B /// C14orf180 /// C1GALT1C1 /// CAPG /// CBFB /// CD163 /// CD247 /// CD70 /// CHD9 /// CHPT1 /// CIRBP /// CLEC12A /// CNST /// CNTRL /// CREG1 /// CSDE1 /// CUX1 /// CWC22 /// CXCL16 /// DAAM1 /// DIO2 /// DOCK9 /// DRAM1 /// EEF1A1 /// EGR2 /// ENG /// EPCAM /// ERGIC…
DLX6	-931.020970421953	1	ADAMTS5 /// ADTRP /// ANK2 /// ANXA1 /// ARHGAP6 /// ARL4D /// ASPH /// ATP6AP1 /// ATP8B4 /// BAZ1A /// BEX5 /// BLVRA /// CNIH4 /// COL4A5 /// COMT /// CSAD /// CSGALNACT1 /// CXCR4 /// ELL2 /// FAM107B /// FAM20C /// FMNL3 /// FRMD4A /// G3BP1 /// GAP43 /// GAS7 /// GBP2 /// GPR1 /// GSN /// IKZF1 /// IKZF3 /// IL7 /// ITPR1 /// KCNJ8 /// KCNMA1 /// KLF9 /// KLHDC8B /// LYRM7 /// MAOB /// MAST…
DMBX1	-1013.00213223107	1	ACKR3 /// ADAM28 /// ADAMDEC1 /// ADH5 /// AIF1 /// ANKDD1A /// ANP32E /// APPL1 /// ARHGAP22 /// ARL11 /// ARL6IP1 /// ATP8B4 /// BID /// BTG1 /// CAMK2D /// CAPRIN1 /// CD180 /// CD36 /// CD48 /// CD59 /// CD84 /// CD86 /// CES1 /// CISH /// CLEC4E /// CLIC1 /// CLIP1 /// CNTRL /// COPA /// CRELD2 /// DAPK1 /// DDAH2 /// DENND2D /// DNMT3A /// ENSA /// EPB41L3 /// FBXO3 /// GNLY /// GPR171 /// …
DMRT1	-938.347717785967	1	ADAMDEC1 /// ADTRP /// AKNA /// ALDH1A1 /// ANG /// ANK2 /// ANK3 /// AOAH /// AQP3 /// ARGLU1 /// ASPH /// ATF7IP /// ATP1B1 /// ATP8B4 /// BBX /// C1S /// CALCRL /// CARD8 /// CBX5 /// CCL13 /// CCND3 /// CCR2 /// CCR5 /// CCRL2 /// CD48 /// CD69 /// CD83 /// CD93 /// CDH11 /// CFI /// CFLAR /// CNRIP1 /// CPED1 /// CPQ /// CXCR4 /// CYTIP /// DIXDC1 /// DPYD /// DUSP1 /// DUSP6 /// EFEMP1 /// …
DMRT2	-855.380288261574	1	ADAMDEC1 /// ADAMTSL1 /// AFAP1L1 /// AKT3 /// ALDH1A1 /// ANG /// AOAH /// ARRDC3 /// ATF7IP /// ATP8B4 /// ATRN /// AVPI1 /// B2M /// BCL6 /// C12orf4 /// C1S /// C9orf72 /// CASP1 /// CASP7 /// CCR1 /// CD180 /// CD247 /// CD300A /// CD48 /// CD69 /// CD86 /// CDH5 /// CHIC2 /// CHN2 /// CKLF /// CORO1C /// CP /// CREB1 /// CRTAM /// CXCL9 /// CYTIP /// DAB2 /// DLD /// EMCN /// EPB41 /// ERAP…
DMRT3	-855.149437254872	1	ABHD2 /// ANG /// ANGPTL1 /// AOAH /// ARHGAP25 /// ASPH /// ATF7IP /// ATP13A3 /// BACH1 /// BACH2 /// BTBD7 /// C6orf62 /// CCR1 /// CD247 /// CD69 /// CDH11 /// CEPT1 /// CFI /// CHI3L2 /// CLECL1 /// CREB5 /// CYFIP2 /// CYTIP /// DAB2 /// DENND2D /// DENR /// DMXL2 /// DOCK10 /// DPYD /// DRAM1 /// DRAM2 /// DUSP6 /// ELF1 /// EMCN /// ENPP2 /// EPB41L1 /// ERC1 /// EVI2A /// FAM78A /// FH /…
DMRTA1	-849.206699873381	1	ANKRD12 /// ARHGAP24 /// ASPH /// B3GNT2 /// BACH1 /// BTBD7 /// C12orf4 /// C15orf48 /// C9orf72 /// CCR5 /// CCRL2 /// CD53 /// CD69 /// CLEC10A /// CLEC2B /// CLECL1 /// COL5A1 /// CP /// CPED1 /// CTSB /// CYBB /// DAB2 /// DMXL2 /// DOCK10 /// DYNLT3 /// ELF1 /// EPB41L1 /// EPB41L3 /// ETS1 /// ETV6 /// EVI2A /// FAM78A /// FH /// FNIP2 /// FOS /// GATM /// GNAL /// GPR171 /// GSAP /// HTR2…
DMRTA2	-756.119230681055	0.999386421073095	ADAM28 /// ADAMDEC1 /// ADRM1 /// ANG /// ANGPTL1 /// ANK2 /// ANK3 /// ANKRD44 /// APOLD1 /// ATP8B4 /// BACH1 /// BCL2A1 /// BHLHE22 /// BTG1 /// C11orf58 /// C6orf62 /// CCDC91 /// CCL2 /// CCR1 /// CD247 /// CD34 /// CD36 /// CD86 /// CDH11 /// CFI /// CFP /// CH25H /// CHST2 /// CLDND1 /// CNRIP1 /// CPT1A /// CSTA /// CYTH4 /// CYTIP /// DCN /// DDX3X /// DDX58 /// DENND4C /// DMD /// DNASE…
DMRTC2	-836.860643315753	1	ACACB /// ADAM28 /// ADAMDEC1 /// ADAMTS5 /// ADTRP /// ANG /// ANK3 /// AP1S2 /// AQP3 /// ARHGAP18 /// ARHGEF7 /// ATF7IP /// ATP13A3 /// AVPI1 /// BACH1 /// BACH2 /// BBIP1 /// BCL11A /// BCL11B /// CALCRL /// CBX3 /// CCR1 /// CCR2 /// CCR5 /// CCRL2 /// CD274 /// CD34 /// CD36 /// CD6 /// CDH11 /// CFI /// CIDEC /// CP /// CRYAB /// CSTA /// CTSK /// CXCR2 /// CYBB /// CYFIP2 /// CYTH4 /// D…
DOBOX4	-1095.50129874509	1	AIM2 /// ASPH /// BCL11B /// BTK /// CCR1 /// CD28 /// CD38 /// CD44 /// CDC27 /// CLIC5 /// CTSC /// ENTPD1 /// FAM107A /// FAM126A /// FBLN5 /// FOLR2 /// FOXO3 /// GLA /// HLA-DQA1 /// HM13 /// HS3ST2 /// HTR2A /// ITGA4 /// KLF13 /// LMO3 /// MAP2K2 /// MBNL1 /// MFSD11 /// NKG7 /// PAX5 /// PIK3R5 /// PLAGL1 /// PMAIP1 /// RAB27A /// RBPJ /// RORA /// SCARB2 /// SIGLEC10 /// SLCO2B1 /// SMCH…
DOBOX5	-764.630188188917	0.999741810847589	AASS /// ADAM28 /// ADAMDEC1 /// AGA /// AIF1 /// ALOX5 /// APPL1 /// ARHGAP26 /// ARL11 /// ARL6IP1 /// ARRDC3 /// BBX /// BID /// BTC /// BTG1 /// BUB1B /// C15orf48 /// CCR1 /// CCR2 /// CCR5 /// CCRL2 /// CD58 /// CDH13 /// CDH5 /// CDS2 /// CFP /// CISH /// CLIC1 /// COL6A3 /// CWF19L2 /// DDAH2 /// DICER1 /// DNMT3A /// DSP /// EIF4EBP1 /// EIF4G1 /// ELK3 /// ENSA /// ETV6 /// FYCO1 /// GA…
DPRX	-771.213860802087	0.999905836897356	APMAP /// ARHGAP21 /// ATM /// ATP1B1 /// ATP8B4 /// ATXN3 /// B2M /// BCL11B /// BCL2 /// BEGAIN /// C3AR1 /// C6orf62 /// CDH11 /// CDH19 /// CEP95 /// COL15A1 /// CPEB1 /// CPEB4 /// CPSF2 /// CRYAB /// CSDE1 /// CST7 /// CXCL16 /// CYFIP2 /// CYSLTR1 /// DDIT4 /// DENND2A /// DLD /// DPAGT1 /// DRAM1 /// ERAP1 /// ESAM /// FABP5 /// FAM49A /// FAR2 /// FEN1 /// FGD2 /// GADD45B /// GAS6 /// G…
DRGX	-840.757824165043	1	ABCA1 /// ABRACL /// ACKR3 /// ADAMDEC1 /// ADCY7 /// ANGPTL1 /// ANK3 /// ANKDD1A /// AP2B1 /// APOD /// ARHGAP24 /// ATXN1 /// BCL11B /// BCL6 /// BIN2 /// CALD1 /// CD163 /// CD36 /// CD44 /// CD79A /// CLEC7A /// CLK4 /// CLUL1 /// COLGALT2 /// CPM /// CSF1R /// CSGALNACT1 /// CSGALNACT2 /// DRAM1 /// DUSP6 /// DYNC1H1 /// EBF1 /// ECM2 /// EDEM2 /// EIF2S3 /// EIF4E3 /// ELK3 /// EOMES /// E…
DUX4	-810.286511569235	1	ACYP1 /// AHCTF1 /// ARGLU1 /// ARHGAP26 /// ARHGAP30 /// ARL4C /// ATG16L2 /// ATXN1 /// BATF /// BTN3A1 /// BTN3A2 /// BTN3A3 /// C12orf4 /// C1QTNF7 /// CD44 /// CD82 /// CDKN3 /// CELF2 /// CHD9 /// COL5A1 /// COX6B1 /// CREG1 /// DAPP1 /// DCK /// E2F3 /// EIF4B /// ESAM /// EZH2 /// F11R /// FH /// FLI1 /// FOS /// FRY /// FSCN1 /// G3BP1 /// GCLC /// GNAI2 /// GRB2 /// HK3 /// HRH1 /// HSP…
DUXA	-803.78271655323	1	ABHD12 /// ACYP1 /// ANG /// ANK3 /// ANKRD6 /// ARGLU1 /// ARHGAP26 /// ARHGAP28 /// ARRDC3 /// ATG16L2 /// ATP6V1A /// ATP8B4 /// AUTS2 /// AVPI1 /// BATF /// BCAR3 /// BCL11B /// BCL2A1 /// CBX5 /// CCDC71L /// CCL20 /// CD44 /// CD48 /// CD82 /// CDC14B /// CEP68 /// CKLF /// CLEC5A /// CMTM3 /// CNOT8 /// COL4A2 /// COL5A1 /// CRIM1 /// CSRNP3 /// CYFIP2 /// DIAPH1 /// DOCK8 /// EDNRB /// EI…
E2F1	1031.56651969905	0.0589096520217729	ABCA6 /// ABCC4 /// ABCD3 /// ABHD14B /// ABHD2 /// ABHD3 /// ACACA /// ACER3 /// ACSL3 /// ACSL4 /// ACSL5 /// ADAMTS17 /// ADAMTS2 /// ADAP1 /// ADCY7 /// ADORA3 /// AK4 /// AKR7A2 /// ALAD /// ALDH1L1 /// ALDOA /// ALOX5 /// AMPD3 /// ANG /// ANGPTL2 /// ANGPTL7 /// ANKRD46 /// ANP32A /// ANXA4 /// AP2A2 /// APOC1 /// APOD /// APPL1 /// ARGLU1 /// ARHGAP20 /// ARHGAP29 /// ARHGAP44 /// ARHGAP6…
E2F2	-133.731038370344	0.434599168934681	ABCC4 /// ABRACL /// ADA /// ADAM22 /// ADAMTS6 /// ADAMTSL3 /// AHI1 /// ANP32E /// AOAH /// ARFGAP3 /// ARHGEF2 /// ARID1B /// ASPM /// ATM /// AURKA /// B3GALNT1 /// BACE2 /// BHLHE41 /// BIRC5 /// BRD2 /// C1orf115 /// C2orf88 /// CAPG /// CAPZB /// CBX5 /// CCAR1 /// CCND3 /// CCR1 /// CCR7 /// CD1C /// CD300A /// CD83 /// CD9 /// CDC42EP5 /// CDO1 /// CLK4 /// CNKSR2 /// COBLL1 /// COL22A1 …
E2F3	9.33060543633868	0.343704437208398	ABRACL /// ACYP1 /// ADA /// ADAM22 /// ADAMTSL3 /// ADORA3 /// ANP32E /// ARFGAP3 /// ARHGEF2 /// ATM /// B3GALNT1 /// BACH1 /// BCL2A1 /// BLOC1S6 /// BTG1 /// C11orf54 /// C1orf162 /// C2orf88 /// CAPG /// CAPZB /// CCAR1 /// CCDC88A /// CCL18 /// CCL4 /// CCL5 /// CCND3 /// CCR7 /// CD48 /// CD83 /// CD9 /// CD93 /// CDC42EP5 /// CDKN2C /// CELF2 /// CIRBP /// CLIP1 /// CLK4 /// COBLL1 /// CO…
E2F4	-55.8867818882725	0.379960269245723	ABCC4 /// ABHD3 /// ABRA /// ACSL5 /// ADAMTS2 /// ADORA3 /// AK4 /// ALDH1L1 /// ALOX5 /// ANG /// APOD /// APPL1 /// ARGLU1 /// ARHGAP29 /// ARHGAP44 /// ARHGEF40 /// ATF7IP /// ATL3 /// ATM /// ATP10A /// ATP1B1 /// ATP2A2 /// ATP2B1 /// ATP8B1 /// AUTS2 /// AVPR1A /// AXIN2 /// B3GNT5 /// BCL2 /// BCL2A1 /// BTG1 /// BTG2 /// C9orf64 /// CCR7 /// CD44 /// CD46 /// CD47 /// CD48 /// CD6 /// CD…
E2F7	-799.709030014026	1	ACSL3 /// ANKH /// ATF3 /// ATXN1 /// BATF3 /// BCL11B /// BCL2A1 /// C12orf4 /// C1orf54 /// C1QTNF7 /// CAB39 /// CCL13 /// CCL8 /// CCND3 /// CD300A /// CD44 /// CNDP2 /// CNRIP1 /// CNST /// CPNE5 /// CREB1 /// CXCL1 /// CXCL3 /// CXCL6 /// DOCK8 /// DOCK9 /// DUSP10 /// EEF1A1 /// EEPD1 /// ELN /// ERICH1 /// ESYT1 /// EZH1 /// EZH2 /// FCN1 /// FERMT3 /// FNDC1 /// FNIP2 /// GAB1 /// GBP4 /…
E2F8	-866.381807429731	1	ANXA6 /// ASAP1 /// ASPH /// ATP2A2 /// BCL11B /// BCL2A1 /// C12orf4 /// C1orf54 /// C1QTNF7 /// C6orf62 /// CASP7 /// CD300LF /// CD79A /// CHI3L1 /// CNDP2 /// CNRIP1 /// COL27A1 /// CREB1 /// CSK /// CTDSPL2 /// DOCK10 /// DOCK9 /// E2F3 /// EFHD2 /// ELK4 /// EZH2 /// FCN1 /// FMNL3 /// FNIP2 /// FRZB /// GRK5 /// GSN /// HEG1 /// HELLS /// HIVEP3 /// HLA-DQB2 /// HMCN1 /// IL2RB /// IRF4 //…
E4F1	-1014.29069558018	1	ANKRD9 /// APOLD1 /// ARF4 /// BEX5 /// CLK4 /// DACT1 /// DDX60L /// DEDD2 /// DPH3 /// EGR3 /// EHD4 /// ENSA /// ETV6 /// FIBIN /// FILIP1L /// FNDC1 /// FPR1 /// FPR3 /// GPM6B /// IER2 /// IFT81 /// IL1R1 /// IQGAP2 /// IRF4 /// KDELR3 /// LTBP2 /// MAP3K7 /// NPR1 /// NSUN6 /// PALLD /// PITPNA /// PKIB /// PMAIP1 /// RASA2 /// REL /// RPS11 /// SCAF11 /// SEC24A /// SLC43A2 /// SLC7A6 /// …
EBF1	760.891784306264	0.0951958592534992	ABCA1 /// ABCG1 /// ABHD12 /// ACLY /// ACSL5 /// ADA /// ADCY7 /// ADIPOQ /// ADTRP /// AGPAT2 /// AHNAK /// AK1 /// AKAP12 /// AKNA /// AKT2 /// ALDH3B1 /// ALDH6A1 /// ALOX5AP /// AMPH /// ANGPTL7 /// ANK3 /// ANKDD1A /// ANKMY2 /// ANKRD11 /// ANKRD50 /// ANKRD6 /// ANXA6 /// AOAH /// AP1S2 /// AP2S1 /// APBB1IP /// APOE /// AQP1 /// ARHGAP22 /// ARHGAP24 /// ARHGEF7 /// ARL6IP6 /// ARMCX3 //…
EBOX	68.5678440083343	0.305009477060653	ABCC4 /// ABHD14B /// ADAM10 /// ADAMTS6 /// ADAP1 /// AGPAT2 /// AGTRAP /// AHNAK /// AKNA /// AKR1A1 /// ALDH3B1 /// AMPD3 /// ANLN /// ANP32E /// ANXA6 /// AP1S2 /// APOBEC3G /// APOC1 /// ARHGAP22 /// ARHGAP25 /// ARHGEF10 /// ARMC9 /// ARMCX2 /// ARPC5 /// ASPH /// ASS1 /// ATP13A3 /// ATP2B1 /// ATP6V0B /// ATP6V0D1 /// ATP6V0E1 /// ATP6V1B2 /// ATP8B1 /// ATP8B2 /// B3GALT6 /// BACH2 /// B…
EGR	5165.67474729487	0.0015552099533437	AAMDC /// AASDHPPT /// ABCA1 /// ABCC3 /// ABCG1 /// ABHD2 /// ABHD3 /// ABI1 /// ABRACL /// ACACA /// ACE /// ACER3 /// ACKR3 /// ACOX1 /// ACP2 /// ACP5 /// ACP6 /// ACSL3 /// ACSL4 /// ACSS2 /// ACTN1 /// ACVR1C /// ADA /// ADAM19 /// ADAM23 /// ADAMTS1 /// ADAMTS5 /// ADAMTS9 /// ADAMTSL3 /// ADAP1 /// ADCY2 /// ADCY6 /// ADCY7 /// ADD3 /// ADHFE1 /// ADM /// ADORA3 /// ADRA2A /// ADRM1 /// A…
EGR1	3472.09778485945	0.0023510400466563	AAMDC /// ABCA5 /// ABCC4 /// ABCD3 /// ABCG1 /// ABI1 /// ABL2 /// ABRACL /// ACAA2 /// ACACA /// ACACB /// ACADSB /// ACBD3 /// ACCS /// ACP5 /// ACSL4 /// ACSS2 /// ACTN1 /// ACVR1C /// ADAM19 /// ADAM23 /// ADAMTS1 /// ADAMTS12 /// ADAMTS5 /// ADCY2 /// ADD3 /// ADHFE1 /// ADORA2B /// ADORA3 /// ADRM1 /// ADTRP /// AGO2 /// AGO3 /// AHNAK /// AJUBA /// AK1 /// AK4 /// AKAP13 /// AKAP9 /// AKI…
EGR2	847.611510555548	0.0799019488724728	ABCA5 /// ABCG1 /// ABRACL /// ACAA2 /// ACACA /// ACADSB /// ACSL4 /// ACTN1 /// ACYP1 /// ADAMTS5 /// ADCY2 /// ADD3 /// ADRM1 /// ADTRP /// AHNAK /// AJUBA /// AK1 /// AK4 /// AKAP12 /// AKIRIN1 /// AKR1A1 /// AKR7A2 /// AKT2 /// ALAD /// ALCAM /// ALDH18A1 /// ALDH3A2 /// ALOX5 /// AMPD1 /// ANKH /// ANKRD11 /// ANKRD9 /// ANXA5 /// AOX1 /// APLP2 /// APOBEC3B /// ARF6 /// ARHGAP12 /// ARHGAP…
EGR3	1034.2605246406	0.0587790386858476	ABCA5 /// ABCG1 /// ABRACL /// ACAA2 /// ACACA /// ACADSB /// ACCS /// ACSL4 /// ACTG2 /// ACTN1 /// ADAMTS12 /// ADAMTS5 /// ADCY2 /// ADD3 /// ADRM1 /// ADTRP /// AGO3 /// AHNAK /// AJUBA /// AK1 /// AK4 /// AKAP12 /// AKIRIN1 /// AKT2 /// ALAD /// ALCAM /// ALDH18A1 /// ALDH3A2 /// AMPD1 /// ANKRD50 /// ANKRD9 /// ANXA5 /// AOX1 /// APLP2 /// APOBEC3B /// ARF6 /// ARHGAP12 /// ARHGAP26 /// ARH…
EGR4	913.373893108911	0.0690063666407465	ABCA1 /// ABCA5 /// ABCC3 /// ABCG1 /// ABRACL /// ACAA2 /// ACBD3 /// ACCS /// ACSL4 /// ADAMTS5 /// ADRM1 /// ADTRP /// AGO3 /// AHNAK /// AK1 /// AKAP12 /// AKAP9 /// AKT2 /// AKT3 /// ALOX5 /// AMPD1 /// ANGPTL4 /// ANKRD50 /// ANKRD9 /// ANP32A /// ANTXR1 /// ANXA5 /// APLP2 /// APOBEC3B /// ARHGAP12 /// ARHGAP20 /// ARHGAP24 /// ARHGAP26 /// ARHGAP44 /// ARHGEF10 /// ARHGEF2 /// ARHGEF37 //…
EHF	35.7380688415013	0.327165143856921	ABHD12 /// ABI1 /// ACLY /// ACOX1 /// ACP2 /// ACSL5 /// ACTR3 /// ADRB1 /// AGL /// AHCYL1 /// AHI1 /// AIG1 /// AK3 /// ALAD /// AMD1 /// ANGPTL2 /// ANKH /// ANKRD11 /// ANKRD17 /// AP1S2 /// APMAP /// ARFIP1 /// ARHGAP12 /// ARHGEF2 /// ARHGEF7 /// ARMCX1 /// ARMCX3 /// ARPC5 /// ARPC5L /// ATG4C /// ATP2B1 /// ATP2B4 /// ATP6V0E1 /// ATP6V1D /// ATXN1 /// B3GNT7 /// BAZ1A /// BCL11A /// BLN…
ELF1	1781.30477898969	0.0172379228227061	ABCG1 /// ABHD12 /// ABI2 /// ABL2 /// ABRACL /// ACER3 /// ACLY /// ACOX1 /// ACP2 /// ACSL5 /// ACTA2 /// ACTR3 /// ADAM28 /// ADAMDEC1 /// ADCY7 /// ADD3 /// ADH1B /// ADIPOR2 /// ADORA3 /// ADTRP /// AGL /// AGPAT2 /// AHCTF1 /// AHCYL1 /// AHI1 /// AHNAK /// AIF1 /// AIF1L /// AK3 /// AKNA /// AKR1A1 /// AKT2 /// ALAD /// ALDH1A3 /// ALOX5 /// ALOX5AP /// AMD1 /// ANK3 /// ANKRD22 /// ANKRD4…
ELF2	817.592267298932	0.0851598950233281	ABCA1 /// ABHD14B /// ABI1 /// ACACB /// ACCS /// ACP5 /// ACSL4 /// ACTN1 /// ADAM8 /// ADAM9 /// ADAMTS2 /// ADAMTSL3 /// ADCY7 /// ADORA3 /// AGPAT2 /// AGPAT4 /// AHCYL1 /// AHNAK /// AIF1 /// AKNA /// AKT2 /// AKT3 /// ALOX5 /// ALOX5AP /// AMD1 /// ANKRD44 /// ANKRD6 /// ANLN /// ANXA11 /// ANXA6 /// APBB1IP /// APMAP /// APOBEC3G /// AQP1 /// ARHGAP1 /// ARHGAP22 /// ARHGAP24 /// ARHGAP25 …
ELF3	795.066233716291	0.0891724582037325	ABCG1 /// ABHD12 /// ABHD5 /// ACKR4 /// ACOX1 /// ACSL5 /// ACTR3 /// ADAP2 /// ADH4 /// ADIPOR2 /// ADORA3 /// ADTRP /// AGL /// AGPAT2 /// AGPAT4 /// AHCYL1 /// AIG1 /// AK1 /// AK3 /// AKAP12 /// AKIRIN1 /// AKT2 /// ALAD /// ALPK1 /// AMD1 /// ANAPC5 /// ANKRD11 /// ANKRD22 /// ANKRD28 /// ANKRD44 /// ANKRD6 /// ANTXR2 /// AOAH /// AP1S2 /// APBB1IP /// APLP2 /// APMAP /// ARFIP1 /// ARHGAP1…
ELF4	3.93229191141668	0.346793594479005	ABCG1 /// ABHD12 /// ABI1 /// ABI2 /// ACLY /// ACOX1 /// ACP2 /// ACSL5 /// ADAM28 /// ADORA3 /// ADRB1 /// AGL /// AGPAT2 /// AHCYL1 /// AHI1 /// AIF1L /// AK3 /// AKNA /// AKT2 /// ALAD /// ALDH1A3 /// AMD1 /// ANGPTL2 /// ANKH /// AP1S2 /// APOBEC3B /// APOBEC3G /// ARFIP1 /// ARHGAP1 /// ARHGAP12 /// ARHGAP6 /// ARHGEF2 /// ARHGEF7 /// ARPC5L /// ASAH1 /// ATG4C /// ATP2B4 /// ATP6V0E1 /// A…
ELF5	744.52158006262	0.0978628013219285	ABCA1 /// ABHD12 /// ABI1 /// ACAA2 /// ACLY /// ACOX1 /// ACSL5 /// ADAM28 /// ADAMDEC1 /// ADCY7 /// ADORA3 /// ADRB1 /// ADTRP /// AGL /// AGPAT2 /// AHCTF1 /// AHCYL1 /// AHI1 /// AK3 /// AKAP12 /// AKT2 /// AKT3 /// ALAD /// ALDH6A1 /// ALPK1 /// AMD1 /// ANAPC5 /// ANKH /// ANKRD10 /// ANKRD11 /// ANKRD17 /// ANKRD28 /// ANKRD44 /// ANKRD46 /// AP1S2 /// APBB1IP /// APOBEC3B /// APOBEC3G //…
ELK1	1955.85722979272	0.0146226185847589	ABCB5 /// ABHD2 /// ABI1 /// ABI2 /// ACLY /// ACO1 /// ACOX1 /// ACP2 /// ACP5 /// ACSL1 /// ACTA2 /// ACTN1 /// ACTR2 /// ADAM28 /// ADAP2 /// ADCY4 /// ADCY7 /// ADH5 /// ADIPOR2 /// ADORA3 /// ADRM1 /// ADTRP /// AGFG1 /// AGO3 /// AGPAT2 /// AHCYL1 /// AHNAK /// AIF1L /// AJUBA /// AK1 /// AKAP12 /// AKNA /// AKR1A1 /// ALDH3A2 /// ALYREF /// AMD1 /// AMPD1 /// AMPD3 /// ANGPT2 /// ANKH /// …
ELK3	-233.36349287679	0.522049353615863	ABI2 /// ACLY /// ACP2 /// ACTA2 /// ADAM10 /// ADAM28 /// AKAP12 /// ALYREF /// ANKH /// AP2S1 /// APOBEC3G /// AQP9 /// ARF4 /// ARFIP1 /// ARHGAP1 /// ARHGAP30 /// ARHGEF7 /// ARL4C /// ARMC9 /// ARPC5 /// ARPC5L /// ARRB2 /// ASAP2 /// ATM /// ATP6V1D /// ATP8B4 /// B3GNT7 /// BMP2K /// BOD1L1 /// BZW1 /// C14orf28 /// C1orf198 /// C9orf64 /// CALU /// CAP1 /// CARD8 /// CCT2 /// CD247 /// CD…
ELK4	-193.011499353176	0.480890965202177	ABCA1 /// ABI2 /// ACLY /// ACP2 /// ADAM28 /// ADIPOR2 /// ADORA3 /// AKAP12 /// ALYREF /// ANKDD1A /// ANKH /// AP1S2 /// AP2S1 /// APOBEC3G /// ARF3 /// ARF4 /// ARFIP1 /// ARHGAP1 /// ARHGAP30 /// ARHGAP6 /// ARHGEF7 /// ARL4C /// ARMC9 /// ARPC5 /// ARPC5L /// ARRB2 /// ASAP2 /// ATM /// ATP6V1D /// ATP8B4 /// B3GNT7 /// BMP2K /// BOD1L1 /// BZW1 /// C14orf28 /// C1orf162 /// C1orf198 /// C9…
EMX1	-684.362381957831	0.983682445567652	ABCA6 /// ABI1 /// ABRA /// ACSS2 /// ACTA2 /// ADAM28 /// ADAMDEC1 /// ADAMTS17 /// ADORA2B /// ADORA3 /// AGO3 /// ALAD /// ALCAM /// ANGPTL7 /// ANK2 /// ANKRD22 /// ANKRD6 /// ARHGAP24 /// ASAP1 /// ATP13A3 /// B3GALNT1 /// BAZ1A /// BCAT1 /// BCL11A /// BLVRA /// BRD2 /// BTBD11 /// BTNL9 /// C1orf162 /// C5AR1 /// CA12 /// CD14 /// CD209 /// CD44 /// CD82 /// CDK6 /// CELF2 /// CHN2 /// CHP…
EMX2	-481.722848900132	0.769206235419907	ABCA6 /// ABHD5 /// ABI1 /// ABRA /// ACSS2 /// ACTA2 /// ADAM19 /// ADAM28 /// ADAM9 /// ADAMDEC1 /// ADAMTS17 /// ADH4 /// ADORA2B /// ADORA3 /// AGO3 /// ALCAM /// ALDH1A1 /// ANGPTL7 /// ANKRD22 /// ANKRD6 /// ANXA1 /// ARHGAP24 /// ARL6IP5 /// ASAP1 /// ATP13A3 /// ATP1A1 /// ATP6V1F /// B3GALNT1 /// BAZ1A /// BCAT1 /// BIN2 /// BLVRA /// BRD2 /// BTBD11 /// BTNL9 /// C1orf162 /// C5AR1 /// …
EN1	-187.029734139272	0.475648206648523	ABHD17C /// ABHD5 /// ABI1 /// ABRA /// ACSS2 /// ACTA2 /// ADA /// ADAM28 /// ADAMDEC1 /// ADAMTS17 /// ADCY7 /// ADH4 /// AGO3 /// AKNA /// ANKRD22 /// ANXA11 /// ANXA3 /// AOAH /// APLNR /// ARID1B /// ARL6IP5 /// ARNT /// ARRDC3 /// ASAP1 /// ASPH /// ATG7 /// ATP8B4 /// ATXN1 /// AUTS2 /// B3GALNT1 /// BAZ1A /// BCL11B /// BIN2 /// BLVRA /// BMP2K /// BRD2 /// BTN3A2 /// C19orf12 /// C1QTNF7…
EN2	-460.121783570113	0.744423114307932	ABI1 /// ABRA /// ACTA2 /// ADA /// ADAM19 /// AHCYL1 /// AIF1 /// ANGPTL7 /// ANK2 /// ANKRD22 /// ANKRD46 /// ANXA4 /// AP2S1 /// ARHGAP24 /// ARHGAP6 /// ARL4C /// ARL4D /// ARPC5 /// ASAP1 /// ASPH /// ATP6AP1 /// B3GALNT1 /// BACH2 /// BCAT1 /// BLVRA /// BMP8B /// BOC /// BRD2 /// BTBD11 /// C1orf198 /// C1QTNF7 /// C5AR1 /// CA12 /// CALD1 /// CALR /// CALU /// CAMK2G /// CBFB /// CBX3 ///…
EOMES	-468.963708109729	0.754449965979782	ABCB5 /// ABI1 /// ABI2 /// ABL2 /// ACAA2 /// ADAM28 /// ADAMDEC1 /// ADAP1 /// ADORA3 /// AHCTF1 /// AHNAK /// AKIRIN1 /// AKNA /// ALAD /// ANKRD22 /// ANXA5 /// AP2B1 /// APMAP /// ASH1L /// ATOX1 /// C12orf4 /// C15orf48 /// C1orf162 /// C1orf21 /// C1QTNF3 /// C1QTNF7 /// C9orf72 /// CCL2 /// CCL4 /// CCL5 /// CCL8 /// CCM2L /// CCR5 /// CCR7 /// CCRL2 /// CD163 /// CD247 /// CD47 /// CD48 …
EP300	-150.146768481375	0.446509282659409	ABHD12 /// ADA /// ADCY7 /// ADRB1 /// AHNAK /// AKAP12 /// AKT2 /// ALOX5 /// ANKRD9 /// ANTXR2 /// ANXA5 /// AQP1 /// AQP3 /// ARHGAP22 /// ARHGAP24 /// ARHGAP28 /// ARHGAP30 /// ARHGDIB /// ARHGEF12 /// ARL4C /// ARRB2 /// ARRDC4 /// ATP1B1 /// BACH2 /// BLNK /// BLOC1S6 /// C5AR1 /// C6orf62 /// CAB39L /// CAMK2D /// CBL /// CCR2 /// CCR5 /// CCRL2 /// CD27 /// CD47 /// CD48 /// CD6 /// CD82 …
ERF	23.015361515311	0.335569960147745	ABCG1 /// ABI2 /// ACLY /// ACP2 /// ADAM28 /// ADAP2 /// ADRM1 /// AGPAT2 /// AHCYL1 /// AKAP12 /// AKT2 /// ALAD /// ALYREF /// AMOTL2 /// ANKH /// AP2S1 /// APOBEC3G /// ARF4 /// ARFIP1 /// ARHGAP1 /// ARHGAP6 /// ARHGAP9 /// ARHGDIB /// ARHGEF2 /// ARHGEF7 /// ARPC5 /// ARPC5L /// ARRB2 /// ASAP2 /// ATG16L2 /// ATL3 /// ATM /// ATP10A /// ATP6V1B2 /// ATP6V1D /// B3GNT7 /// BCL11A /// BCLAF1…
ERG	105.601195773609	0.283288175544324	ABI2 /// ACLY /// ACP2 /// ACP5 /// ACTA2 /// ADA /// ADAM10 /// ADAM28 /// ADIPOR2 /// AK1 /// AKAP12 /// AKIRIN1 /// AKT2 /// ALYREF /// ANGPTL1 /// ANKDD1A /// ANKH /// ANO6 /// AP1S2 /// AP2S1 /// APOBEC3G /// APOL1 /// APOL2 /// AQP9 /// ARF3 /// ARF4 /// ARFIP1 /// ARHGAP1 /// ARHGAP30 /// ARHGEF7 /// ARL4C /// ARL6IP5 /// ARMC9 /// ARPC5L /// ARRB2 /// ASAH1 /// ASAP2 /// ATM /// ATP6V1D /…
ESR1	623.259930643478	0.119207450427683	ABCA1 /// ABCC3 /// ABL2 /// ACKR3 /// ACP5 /// ACSL5 /// ADAM8 /// ADAMTS1 /// ADORA3 /// AGT /// AHCYL1 /// AHNAK /// AKAP1 /// AKT2 /// ALDH1L1 /// ALDH2 /// AMFR /// AMOTL2 /// ANKDD1A /// ANKRD12 /// ANO6 /// ANXA11 /// ANXA5 /// ANXA6 /// APLP2 /// APMAP /// APOBEC3B /// APOBEC3G /// APOLD1 /// ARHGAP24 /// ARHGAP25 /// ARHGAP29 /// ARHGEF2 /// ARHGEF40 /// ARL4C /// ARPC1B /// ARRDC3 /// A…
ESR2	-442.477582836055	0.72436333592535	ADAM8 /// ADORA2B /// AGPAT2 /// AGPAT3 /// AGT /// ANKDD1A /// ANPEP /// ANXA6 /// APLP2 /// APMAP /// APOBEC3B /// APOBEC3G /// ATP1A1 /// ATP2A2 /// ATP2A3 /// BATF /// BBS7 /// BCL11A /// BCL11B /// BHLHE41 /// BIRC3 /// BLNK /// BTG1 /// C1S /// C3 /// CBR4 /// CBX7 /// CCR1 /// CCR2 /// CCR5 /// CCRL2 /// CD1C /// CD209 /// CD300LF /// CDK2AP1 /// CHPT1 /// CKM /// CMTM3 /// COL22A1 /// COL…
ESRRA	809.9576106219	0.0865389288491446	ABCA5 /// ABCC3 /// ABCG1 /// ABHD2 /// ABHD3 /// ACADL /// ACKR4 /// ACSS2 /// ACTR3 /// ACYP1 /// ADAM28 /// ADAMDEC1 /// ADCY2 /// ADCY7 /// ADH5 /// ADIRF /// ADORA3 /// ADTRP /// AGPAT2 /// AGTRAP /// AHI1 /// AHNAK /// AIF1L /// AK1 /// AK3 /// AKAP12 /// AKIRIN1 /// AKNA /// AKR1A1 /// ALOX5AP /// ALYREF /// AMPD3 /// ANGPT1 /// ANK3 /// ANKDD1A /// ANKRD9 /// ANO6 /// ANXA11 /// ANXA5 ///…
ESRRB	-19.3728431488836	0.359921753499222	ABCA5 /// ABCC3 /// ABCG1 /// ABHD2 /// ABHD3 /// ACKR3 /// ACLY /// ACOX1 /// ADAM28 /// ADAMDEC1 /// ADCY2 /// ADIRF /// ADORA3 /// ADTRP /// AIF1L /// AK1 /// AKAP12 /// AKNA /// ALOX5AP /// ANKRD40 /// ANKRD46 /// ANKRD9 /// ANLN /// ANXA6 /// AP2S1 /// APIP /// APOC1 /// APOE /// ARHGAP30 /// ARHGEF2 /// ARL8B /// ARPC1B /// ATG16L2 /// ATP2B4 /// ATP6V1A /// ATXN3 /// AXIN2 /// BACE2 /// BA…
ESRRG	390.159107354486	0.188092316290824	ABCA5 /// ABCC3 /// ABCG1 /// ABHD2 /// ABHD3 /// ACLY /// ACSL1 /// ADAM28 /// ADAMDEC1 /// ADCY2 /// ADH5 /// ADIRF /// ADORA3 /// AGPAT2 /// AIF1L /// AK3 /// AKAP12 /// AKR1A1 /// ALDH18A1 /// ALOX5AP /// ALYREF /// AMPD3 /// ANGPTL1 /// ANKRD40 /// ANKRD9 /// ANXA11 /// ANXA6 /// AOAH /// ARHGAP24 /// ARHGAP30 /// ARHGAP9 /// ARHGEF2 /// ARL8B /// ARMC9 /// ARPC1B /// ATOX1 /// ATP2A2 /// AT…
ESX1	-677.788914096988	0.980347249222395	ABHD14B /// ABI1 /// ADA /// ADAM19 /// ANGPTL7 /// ANK2 /// ANKRD46 /// ANXA4 /// ARHGAP24 /// ARL6IP5 /// ASAP1 /// B3GALNT1 /// BAZ1A /// BLVRA /// BRD2 /// C1QTNF7 /// C3AR1 /// CA12 /// CALR /// CBFB /// CBX3 /// CC2D2A /// CCDC80 /// CCL13 /// CCL2 /// CCL8 /// CD34 /// CD46 /// CD86 /// CEBPB /// CELF2 /// CHN2 /// CISH /// CLEC7A /// CNIH4 /// COG6 /// COL6A3 /// COPA /// CPVL /// CS /// …
ETS	2325.12466162225	0.0121257776049767	ABCA1 /// ABCB5 /// ABCG1 /// ABHD12 /// ABHD14B /// ABI1 /// ABL2 /// ABRACL /// ACAA2 /// ACBD3 /// ACCS /// ACER3 /// ACOT7 /// ACP5 /// ACP6 /// ACSL1 /// ACSL4 /// ACSL5 /// ACTA2 /// ADA /// ADAM10 /// ADAM23 /// ADAM28 /// ADAM8 /// ADAMDEC1 /// ADAP2 /// ADCY4 /// ADCY7 /// ADD3 /// ADORA3 /// ADTRP /// AFAP1L1 /// AGPAT2 /// AHCTF1 /// AHCYL1 /// AIF1 /// AKAP13 /// AKAP7 /// AKNA /// AK…
ETS1	2466.35884208459	0.0109350699844479	ABCA1 /// ABCG1 /// ABHD5 /// ABI1 /// ABI2 /// ACAA2 /// ACLY /// ACP2 /// ACP5 /// ACSL1 /// ACSL5 /// ACSM5 /// ACTN1 /// ADAM10 /// ADAM12 /// ADAM28 /// ADAM33 /// ADAM8 /// ADAMDEC1 /// ADAMTS9 /// ADAP2 /// ADCY7 /// ADH4 /// ADH5 /// ADIPOR2 /// ADIRF /// ADORA3 /// ADRB1 /// AFAP1L1 /// AGPAT2 /// AHCYL1 /// AHNAK /// AIF1L /// AKAP12 /// AKNA /// AKR1A1 /// AKT2 /// AKT3 /// ALDH18A1 //…
ETS2	1244.54316028913	0.0469205627916019	ABCG1 /// ABI1 /// ABL2 /// ACKR3 /// ACOT7 /// ACP6 /// ACSL5 /// ACSS2 /// ACTN1 /// ADAM12 /// ADAM28 /// ADAMDEC1 /// ADCY4 /// ADCY7 /// ADORA3 /// ADRB1 /// AFAP1L1 /// AGPAT2 /// AGT /// AHCTF1 /// AHCYL1 /// AIF1L /// AKIRIN1 /// AKNA /// AKR7A2 /// ALAD /// ALDH1A1 /// AMOTL2 /// ANGPT1 /// ANKRD44 /// ANPEP /// ANXA4 /// ANXA5 /// AOAH /// AP1S2 /// AP2B1 /// AP2S1 /// APBB1IP /// APLNR…
ETV1	-307.72339034469	0.604363092923795	ABI2 /// ACLY /// ACP2 /// ACSS2 /// ADAM28 /// AKAP12 /// ALYREF /// ANKH /// AP2S1 /// APOBEC3G /// ARF4 /// ARFIP1 /// ARHGAP1 /// ARHGEF7 /// ARL4C /// ARMC9 /// ARPC5 /// ARPC5L /// ARRB2 /// ASAP2 /// ATM /// ATP6V1D /// ATP8B4 /// B3GNT7 /// BMP2K /// BOD1L1 /// BZW1 /// C14orf28 /// C1orf198 /// C9orf64 /// CALU /// CAP1 /// CARD8 /// CCT2 /// CD72 /// CD93 /// CDC27 /// CDC42EP4 /// CDK1…
ETV2	-122.798322969243	0.426543667379471	ABI1 /// ACLY /// ACOX1 /// ACSS2 /// ACTN1 /// ADA /// ADAM28 /// ADAM33 /// ADAMDEC1 /// AKAP12 /// AKIRIN1 /// AMD1 /// AMPD1 /// AMPH /// ANKH /// ANKRD44 /// ANXA3 /// AOAH /// APBB1IP /// APOBEC3G /// AQP3 /// ARFIP1 /// ARHGAP30 /// ARHGAP6 /// ARHGEF2 /// ARPC2 /// ARPC5 /// ARRB2 /// ATG16L2 /// ATM /// ATP6V1D /// B3GNT5 /// BACH2 /// BCL11A /// BIN1 /// BLNK /// BMP2K /// BRD2 /// C1or…
ETV3	-147.718659892738	0.444729296267496	ABCA1 /// ABI2 /// ACLY /// ACP2 /// ADAM10 /// ADAM28 /// ADORA3 /// AGL /// AK3 /// AKAP12 /// AKNA /// ALYREF /// ANKH /// AP2S1 /// APMAP /// AQP9 /// ARF4 /// ARFIP1 /// ARHGAP1 /// ARHGEF2 /// ARHGEF7 /// ARL4C /// ARMC9 /// ARPC5 /// ARPC5L /// ARRB2 /// ASAP2 /// ATG4C /// ATM /// ATP6V1D /// B3GNT7 /// BCLAF1 /// BLOC1S6 /// BMP2K /// BOD1L1 /// BZW1 /// C14orf28 /// C1orf162 /// C1orf19…
ETV4	-334.953974453946	0.632220183709176	ABCA1 /// ABI2 /// ACLY /// ACP2 /// ADAM28 /// AKAP12 /// ALYREF /// ANKH /// AP2S1 /// APOBEC3G /// ARF4 /// ARFIP1 /// ARHGAP1 /// ARHGAP30 /// ARHGEF7 /// ARL4C /// ARMC9 /// ARPC5 /// ARPC5L /// ARRB2 /// ASAP2 /// ATM /// ATP6V1D /// B3GNT7 /// BMP2K /// BOD1L1 /// BZW1 /// C14orf28 /// C1orf198 /// C9orf64 /// CALU /// CAP1 /// CARD8 /// CCT2 /// CD72 /// CD93 /// CDC42EP4 /// CDK13 /// CE…
ETV5	-307.462021094091	0.604086678654743	ABI2 /// ACLY /// ACP2 /// ADAM28 /// ADIPOR2 /// ADORA3 /// ALYREF /// ANKDD1A /// ANKH /// AP1S2 /// AP2S1 /// APOBEC3G /// ARF3 /// ARF4 /// ARFIP1 /// ARHGAP1 /// ARHGEF7 /// ARMC9 /// ARPC5 /// ARPC5L /// ASAP2 /// ATM /// ATP6V1D /// ATP8B4 /// B3GNT7 /// BMP2K /// BOD1L1 /// BZW1 /// C14orf28 /// C1orf162 /// C1orf198 /// C9orf64 /// CALU /// CANX /// CARD8 /// CCT2 /// CD72 /// CD93 /// C…
ETV6	1403.90106737314	0.0370759622861586	ABI2 /// ABRACL /// ACBD3 /// ACCS /// ACLY /// ACOX1 /// ACP2 /// ACSL5 /// ACTR2 /// ACTR3 /// ADA /// ADAM22 /// ADAM28 /// ADCY4 /// ADCY7 /// ADIPOR2 /// ADORA3 /// AGL /// AHNAK /// AIF1 /// AK3 /// AKNA /// ALOX5 /// ALOX5AP /// ALYREF /// AMD1 /// AMPD3 /// ANGPTL7 /// ANKDD1A /// ANKH /// ANKRD12 /// ANKRD17 /// ANKRD40 /// AP1S2 /// APBB1IP /// APCDD1 /// APMAP /// APOBEC3G /// APOL1 //…
ETV7	878.292876711022	0.0745012393079316	ABCA1 /// ABCG1 /// ABHD12 /// ABHD14B /// ABI1 /// ABI2 /// ACAA2 /// ACACB /// ACP2 /// ACSL1 /// ACSL5 /// ADAM28 /// ADAM8 /// ADAMDEC1 /// ADCY7 /// ADORA3 /// ADRB1 /// AGL /// AGPAT2 /// AHCYL1 /// AIF1L /// AK3 /// AKAP13 /// AKNA /// AKT2 /// ALDH6A1 /// ALPK1 /// ALYREF /// AMD1 /// AMOTL2 /// ANG /// ANKH /// ANKRD44 /// ANKRD6 /// ANLN /// ANXA4 /// APLNR /// APMAP /// APOL1 /// ARFIP…
EVX1	-804.388589984195	1	AASS /// ADAM9 /// ADAMTS17 /// ALDH18A1 /// ANGPTL7 /// ARHGAP24 /// ASAP1 /// ATP1A1 /// B3GALNT1 /// BASP1 /// BHLHE41 /// BIN2 /// BTBD11 /// BTG1 /// CA12 /// CCL13 /// CCL2 /// CCL8 /// CD300LF /// CD48 /// CD84 /// CD93 /// CELF2 /// CIITA /// CKLF /// CNTRL /// COG6 /// CPED1 /// CTSL /// CWC22 /// CXCR4 /// CXXC5 /// DAPP1 /// DCBLD1 /// DDX21 /// DEFB1 /// DOCK9 /// DSE /// DUSP4 /// EC…
EVX2	-804.430908766141	1	ACSS2 /// ADAM9 /// ADAMTS17 /// AKAP13 /// ANKRD6 /// ARHGAP18 /// ARHGAP24 /// ASAP1 /// ASPM /// ATP1A1 /// BASP1 /// BCL11B /// BHLHE41 /// BTBD11 /// CAMK2G /// CASP1 /// CD93 /// CELF2 /// CKLF /// CNTRL /// CSN1S1 /// CTSL /// CUX1 /// CXCL1 /// CXXC5 /// DDX21 /// DEFB1 /// ECSCR /// EML1 /// EMX2 /// ENTPD1 /// ETV1 /// EVL /// FAM49B /// FDX1 /// FGFR1 /// FMNL1 /// FUT11 /// FYN /// GL…
EWSR1	2206.83201351598	0.0136171996500778	ABCD2 /// ABHD2 /// ABI1 /// ACTN1 /// ADA /// ADAMTS17 /// ADAMTS18 /// ADAMTS5 /// ADAMTS9 /// ADAMTSL1 /// ADD3 /// ADH1B /// ADRA2A /// ADTRP /// AEBP1 /// AFAP1L1 /// AGPAT3 /// AHCTF1 /// AHNAK /// AIF1 /// AIFM2 /// AKNA /// AKR1A1 /// AKT2 /// AKT3 /// ALCAM /// ALDH3A2 /// ALDOA /// ALOX5AP /// AMOTL2 /// ANGPTL4 /// ANGPTL7 /// ANK3 /// ANKDD1A /// ANKRD12 /// ANKRD17 /// ANKRD22 /// AN…
FEV	1052.73656553436	0.0580348464230171	ABI2 /// ABRACL /// ACKR4 /// ACLY /// ACP2 /// ACP6 /// ACSS2 /// ADA /// ADAM12 /// ADAM28 /// ADAM33 /// ADAM8 /// ADAMTSL1 /// ADD3 /// ADORA3 /// AIF1L /// AK1 /// AKAP12 /// AKR1B10 /// ALOX5 /// ALOX5AP /// ALYREF /// ANKDD1A /// ANKH /// ANPEP /// AOAH /// AP2B1 /// AP2S1 /// APMAP /// APOBEC3G /// APOLD1 /// AQP3 /// AQP9 /// ARF4 /// ARFIP1 /// ARHGAP1 /// ARHGAP24 /// ARHGAP30 /// ARHG…
FIGLA	-772.790255842609	0.999936212091757	ACACB /// ADAM19 /// AGPAT2 /// ANKRD22 /// ANXA11 /// APLP2 /// AQP3 /// ARSB /// B3GALT6 /// BACH2 /// BBIP1 /// BHLHE41 /// BTG2 /// C1R /// CAMK1D /// CCSAP /// CD247 /// CD74 /// CD84 /// CD86 /// CDC42EP3 /// CDH13 /// CHEK2 /// CHI3L1 /// CHMP1B /// CISD1 /// COL5A3 /// COL8A2 /// CPEB1 /// CSGALNACT1 /// CXXC5 /// CYB5R3 /// CYBA /// CYFIP2 /// CYTIP /// DNASE1L3 /// DPYSL3 /// DUSP1 /// …
FLI1	2971.60777555094	0.00619957717729393	ABCD2 /// ABHD2 /// ABI1 /// ABI2 /// ACLY /// ACP2 /// ACTA2 /// ACTN1 /// ADA /// ADAM28 /// ADAMDEC1 /// ADAMTS17 /// ADAMTS18 /// ADAMTS5 /// ADAMTS9 /// ADAMTSL1 /// ADD3 /// ADH1B /// ADIPOR2 /// ADORA3 /// ADRA2A /// ADTRP /// AEBP1 /// AFAP1L1 /// AGPAT3 /// AHCTF1 /// AHNAK /// AIF1 /// AIFM2 /// AKAP12 /// AKIRIN1 /// AKNA /// AKR1A1 /// AKT2 /// AKT3 /// ALCAM /// ALDH3A2 /// ALDOA ///…
FOX	-357.181219855373	0.651657270606532	ABI1 /// ABLIM1 /// ACSL5 /// ADAM28 /// ADAMDEC1 /// ADAMTS6 /// ADD3 /// ADH1B /// AHI1 /// AHR /// AKAP12 /// ANKRD12 /// ANP32A /// ANXA1 /// AOAH /// APOLD1 /// ARHGAP26 /// ARHGAP6 /// ARHGEF2 /// ARL6IP1 /// ARRB2 /// ASPH /// ATF7IP /// ATP1A1 /// ATP8B4 /// BATF2 /// BCAT1 /// BCL11B /// BCL6 /// BLVRA /// BTG1 /// BTN3A2 /// C11orf54 /// C1QTNF7 /// CA4 /// CALR /// CBR3 /// CCR1 /// CC…
FOXA	485.983611468039	0.159074893079316	ABCA1 /// ABCA6 /// ABI1 /// ABLIM1 /// ACACB /// ACTA2 /// ACVR1C /// ADAM10 /// ADAM28 /// ADAMDEC1 /// ADAMTS6 /// ADD3 /// ADH1B /// ADIPOQ /// AHI1 /// AK1 /// AKAP12 /// ALDH6A1 /// AMPD3 /// ANGPTL1 /// ANKRD12 /// ANO6 /// ANP32A /// ANXA1 /// AOAH /// AP2B1 /// APOB /// APOC1 /// APOE /// APOLD1 /// AQP9 /// ARHGAP21 /// ARHGAP24 /// ARHGAP25 /// ARHGAP32 /// ARHGAP44 /// ARHGAP6 /// ARH…
FOXA1	493.527929502978	0.156544639385692	AASS /// ABCA1 /// ABCA8 /// ACTA2 /// ADAM28 /// ADAM8 /// ADAMDEC1 /// ADAMTS6 /// ADD3 /// ADH1B /// AHI1 /// AHNAK /// AK1 /// AKAP12 /// ANGPT2 /// ANGPTL1 /// ANKRD22 /// ANKRD9 /// ANO6 /// ANP32A /// ANXA1 /// AOAH /// AOX1 /// AP2B1 /// AP2S1 /// APOB /// APOD /// APOL1 /// APOL2 /// APOLD1 /// AQP3 /// ARHGAP21 /// ARHGAP25 /// ARHGAP6 /// ARHGAP9 /// ARHGEF2 /// ARL4C /// ARL6IP1 /// A…
FOXA2	603.270871100252	0.12377587966563	ABCA1 /// ABCA5 /// ABCA8 /// ABI1 /// ABI3BP /// ACOT7 /// ACTA2 /// ACTR3 /// ACVR1 /// ACYP2 /// ADAM23 /// ADAM28 /// ADAMDEC1 /// ADAMTS5 /// ADAMTS6 /// ADCY7 /// ADH5 /// ADHFE1 /// ADIPOQ /// ADTRP /// AHCTF1 /// AKT3 /// ALDH6A1 /// AMOTL2 /// AMPD3 /// ANGPT2 /// ANGPTL1 /// ANKRD12 /// ANKRD28 /// ANP32A /// ANXA1 /// AOAH /// AOX1 /// AP2B1 /// APMAP /// APOB /// APOL1 /// APOL2 /// A…
FOXB1	258.875867065289	0.223054165046656	ABCA1 /// ABCB5 /// ABCG1 /// ABL2 /// ABLIM1 /// ABLIM3 /// ACOT7 /// ACSL5 /// ACTR3 /// ADAM28 /// ADAMDEC1 /// ADD3 /// ADH1B /// ADRM1 /// AHCTF1 /// AKT2 /// ALDH6A1 /// AMOTL2 /// ANK3 /// ANKRD12 /// ANKRD22 /// ANP32A /// ANXA1 /// AOX1 /// APBB1IP /// APMAP /// ARFIP1 /// ARHGAP12 /// ARHGAP22 /// ARHGAP24 /// ARHGAP6 /// ARPC2 /// ARRDC3 /// ASPH /// ATP2B4 /// ATP6V1C1 /// ATXN3 /// B…
FOXC1	1053.31365025591	0.0580166213063764	ABCA1 /// ABCA6 /// ABCA9 /// ABI1 /// ABLIM1 /// ACSL5 /// ACTR3 /// ADAM28 /// ADAMDEC1 /// ADAMTS1 /// ADAMTS5 /// ADAMTS6 /// ADD3 /// ADH1B /// ADORA3 /// ADTRP /// AGAP1 /// AHNAK /// AK4 /// AKAP12 /// AKAP9 /// AKNA /// AKT2 /// ALDH6A1 /// ALPK1 /// ANGPT1 /// ANK3 /// ANKRD28 /// ANKRD37 /// ANKRD44 /// ANKRD9 /// ANP32A /// ANXA1 /// ANXA3 /// ANXA5 /// AOAH /// AOX1 /// AP2B1 /// APMA…
FOXC2	444.848435473156	0.172916869167963	ACOT7 /// ACSL5 /// ADAM28 /// ADAMDEC1 /// ADAMTS6 /// ADD3 /// ADH1B /// ADORA3 /// ADTRP /// AHI1 /// AHNAK /// AK4 /// AKAP12 /// AKNA /// AKR1B10 /// AKT3 /// ALDH6A1 /// AMOTL2 /// ANGPTL1 /// ANKRD28 /// ANKRD9 /// ANP32A /// ANXA1 /// ANXA5 /// AOAH /// AOX1 /// AP2B1 /// AP2S1 /// APOD /// APOLD1 /// ARFIP1 /// ARHGAP5 /// ARHGAP6 /// ARHGEF2 /// ARRB2 /// ASPH /// ATF3 /// ATF7IP /// AT…
FOXD1	-363.401399453442	0.65648388899689	ABCA1 /// ABCA6 /// ACYP1 /// ADAM8 /// ADAMDEC1 /// AGPAT2 /// AKR1B10 /// ANKRD12 /// ANKRD28 /// ANKRD6 /// ANP32A /// AP2B1 /// AP2S1 /// APMAP /// ARFIP1 /// ARHGAP5 /// ARHGAP6 /// ARHGDIB /// ARRDC3 /// ASPH /// BANK1 /// BCL11A /// BCL2A1 /// BHLHE40 /// BID /// BLVRA /// C11orf54 /// C1GALT1C1 /// C1QA /// C1QB /// C1QC /// CALD1 /// CARD16 /// CCDC102B /// CCL19 /// CCL21 /// CCND3 /// …
FOXD2	-476.861628172475	0.763562524300155	ABI1 /// ABL2 /// ACSS2 /// ADAM28 /// ADAMDEC1 /// ADD3 /// ADH1B /// ADTRP /// AK1 /// ANKRD10 /// ANKRD28 /// ANKRD6 /// ANO6 /// ANTXR2 /// ANXA5 /// ARHGAP24 /// ARHGDIB /// ATP2B4 /// B2M /// B4GALT5 /// BACH1 /// BCL11A /// BCL11B /// BCL2 /// BIRC3 /// BTN3A2 /// C1QTNF7 /// C6orf62 /// CALD1 /// CARD16 /// CASP1 /// CBX3 /// CCR7 /// CD2 /// CD247 /// CD28 /// CD36 /// CD3D /// CD3G /// …
FOXD3	104.441578355334	0.283895679432348	ABCA1 /// ABI1 /// ABI3BP /// ABL2 /// ACOT7 /// ACSL5 /// ADAM28 /// ADAMDEC1 /// ADAMTS5 /// ADAMTS6 /// ADD3 /// ADH1B /// ADPGK /// ADTRP /// AFF3 /// AGO3 /// AIF1 /// AK1 /// ALDH1A1 /// ANGPT1 /// ANGPTL1 /// ANKRD11 /// ANKRD44 /// ANKRD6 /// ANO6 /// ANP32A /// ANTXR2 /// ANXA1 /// ANXA5 /// AOAH /// AQP9 /// ARHGAP24 /// ARHGAP5 /// ARHGAP6 /// ARHGDIB /// ATF5 /// ATF7IP /// ATP1A1 ///…
FOXF1	-691.714945870709	0.987099654937792	ABCA1 /// ACP5 /// ACTG2 /// ADAM28 /// ADAMDEC1 /// ANKRD12 /// AOAH /// APMAP /// APOBEC3G /// ARPC2 /// ASPH /// BCL11A /// C1GALT1 /// C1R /// CALR /// CD180 /// CD36 /// CD47 /// CD86 /// CDCP1 /// CELF2 /// CFLAR /// CLEC5A /// CREBRF /// CSGALNACT1 /// CSGALNACT2 /// CST7 /// CTSK /// CTSS /// CXCR2 /// CXCR4 /// CYBB /// DACH1 /// DACT2 /// DHRS9 /// DLD /// DMXL2 /// DNASE2 /// DOCK9 ///…
FOXF2	-538.193186784997	0.840505929237947	ACYP1 /// ADAM8 /// ADAMTS5 /// ADAMTS6 /// ADHFE1 /// ADTRP /// AKAP9 /// ANKRD28 /// AOAH /// AOX1 /// AP2B1 /// APOBEC3G /// ARFIP1 /// ARHGAP6 /// ARHGEF2 /// ARL4C /// ARPC2 /// BANK1 /// BCL11A /// BCL6 /// BTG1 /// C1QA /// C1QB /// C1QC /// CA4 /// CAB39L /// CADM1 /// CALR /// CARD16 /// CBX7 /// CCDC102B /// CCDC91 /// CCND3 /// CD44 /// CD55 /// CD82 /// CELF2 /// CENPK /// CFLAR /// C…
FOXG1	-120.048962174035	0.424459929043546	ABHD12 /// ABRACL /// ADAM19 /// ADAM28 /// ADAMDEC1 /// ADCY4 /// ADCY7 /// ADH1B /// ADH4 /// ADORA2B /// ADTRP /// AHNAK /// ALPK1 /// AMD1 /// ANG /// ANGPT2 /// ANGPTL1 /// ANK3 /// ANKRD22 /// ANXA1 /// AOAH /// AP2A2 /// APBB1IP /// AQP3 /// ARF6 /// ARHGAP22 /// ARHGAP24 /// ARHGAP6 /// ARHGAP9 /// ARL6IP1 /// ARL6IP5 /// ARPC5 /// ATF3 /// ATF6 /// ATP1A1 /// ATP6V1A /// ATP6V1B2 /// ATP…
FOXI1	216.261637936056	0.236498226088647	ABHD12 /// ABL2 /// ABLIM1 /// ABRACL /// ACSL1 /// ACSL5 /// ACVR1 /// ACYP1 /// ADAMDEC1 /// ADAMTS6 /// ADH1B /// AGAP1 /// AGPAT2 /// AHNAK /// AK4 /// AKAP12 /// AKNA /// ANGPT1 /// ANGPTL1 /// ANKH /// ANKRD12 /// ANKRD37 /// ANKRD40 /// ANKRD46 /// ANKRD9 /// ANP32A /// ANTXR2 /// AOAH /// AP2S1 /// APOBEC3G /// APOD /// APOLD1 /// AQP9 /// ARHGAP6 /// ARHGAP9 /// ARHGEF2 /// ARID1B /// AR…
FOXJ1	93.2669182855288	0.290159044517885	ABCA6 /// ABL2 /// ACSL1 /// ACSL5 /// ACTA2 /// ACVR1 /// ADAM8 /// ADAMTS5 /// ADAMTS6 /// ADH1B /// ADH4 /// ADORA3 /// ADTRP /// AHCTF1 /// AHI1 /// AKAP12 /// ALOX5AP /// AMOTL2 /// AMPD3 /// ANGPTL1 /// ANKRD17 /// ANKRD22 /// ANKRD28 /// ANKRD46 /// ANP32A /// ANXA1 /// AOAH /// AOX1 /// AP2B1 /// APMAP /// APOLD1 /// ARHGAP5 /// ARHGAP6 /// ARHGDIB /// ARHGEF2 /// ARL4C /// ARRB2 /// ATF3…
FOXJ2	859.307745079304	0.0777483475894246	ABCA1 /// ABCA6 /// ABI1 /// ABI3BP /// ABLIM1 /// ACP5 /// ACSL5 /// ADAM10 /// ADAMDEC1 /// ADAMTS18 /// ADAMTS5 /// ADAMTS6 /// ADAMTSL1 /// ADH1B /// ADHFE1 /// ADORA3 /// AGAP1 /// AGFG1 /// AK4 /// AKAP12 /// AKNA /// AKT2 /// AMOTL2 /// AMPD3 /// ANGPT1 /// ANGPTL1 /// ANKRD10 /// ANKRD22 /// ANKRD28 /// ANP32A /// ANXA1 /// ANXA3 /// AOAH /// AOX1 /// APBB1IP /// APOC1 /// APOD /// APOE /…
FOXJ3	841.142946472105	0.0810956940124417	ABCA6 /// ABHD2 /// ACSL5 /// ACTA2 /// ACYP2 /// ADAM28 /// ADAMDEC1 /// ADAMTS18 /// ADAMTS5 /// ADAMTS6 /// ADHFE1 /// ADTRP /// AGAP1 /// AGFG1 /// AIF1 /// AK4 /// AKNA /// AKT2 /// ALDH1A1 /// ALDH6A1 /// ALPK1 /// AMOTL2 /// AMPD3 /// ANAPC5 /// ANGPTL1 /// ANKMY2 /// ANKRD10 /// ANKRD28 /// ANP32A /// ANP32E /// AOAH /// AOX1 /// APOC1 /// APOE /// ARFIP1 /// ARGLU1 /// ARHGAP12 /// ARHGA…
FOXK1	-109.774912767031	0.416559340979782	ABI1 /// ABL2 /// ACSL5 /// ACTA2 /// ACVR1 /// ADAM28 /// ADAMTS5 /// ADAMTS6 /// ADH1B /// AHCTF1 /// AHNAK /// AKT2 /// ALDH6A1 /// AMOTL2 /// ANKRD28 /// ANKRD37 /// ANP32A /// AOX1 /// AP2A2 /// AP2B1 /// APOBEC3G /// ARF4 /// ARFIP1 /// ARHGAP12 /// ARHGAP18 /// ARHGAP24 /// ARHGEF2 /// ARL4C /// ARL6IP1 /// ARPC2 /// ARPC5 /// ARSA /// ATF3 /// BACH2 /// BCL11B /// BCL2A1 /// BCR /// BLVRA…
FOXL1	478.42192343784	0.161641597006221	ABL2 /// ACSL1 /// ACSL5 /// ACVR1 /// ADAM28 /// ADAMDEC1 /// ADAMTS5 /// ADAMTS6 /// ADHFE1 /// ADORA3 /// ADTRP /// AGAP1 /// AHCTF1 /// AHI1 /// AKAP12 /// AKNA /// ALDH6A1 /// ALDOA /// ALPK1 /// AMOTL2 /// ANKRD28 /// ANKRD37 /// ANKRD6 /// ANKRD9 /// ANP32A /// ANXA1 /// AOAH /// AOX1 /// AP2B1 /// APBB1IP /// APOLD1 /// ARFIP1 /// ARHGAP12 /// ARHGAP24 /// ARHGAP6 /// ARHGEF2 /// ARPC2 //…
FOXM1	-940.061037512848	1	ABHD12 /// ADAMTS6 /// ADORA3 /// AQP9 /// ARHGAP25 /// ARPC5 /// BCL2A1 /// BCL6 /// BLNK /// BST2 /// BTG2 /// C1orf162 /// CAMKK2 /// CD1C /// CD247 /// CD44 /// CD48 /// CDH11 /// CEBPA /// CHI3L2 /// CLEC10A /// CTSG /// DENND2D /// DHRS9 /// DHX9 /// DOCK10 /// EIF4E3 /// ETS1 /// FAM49A /// FIBIN /// FLI1 /// FNIP2 /// FOXN3 /// FZD2 /// GNPTAB /// GPATCH8 /// GTF3C6 /// GZMB /// GZMH /// …
FOXN1	-1086.95911252786	1	C1QTNF7 /// CHST2 /// CLPTM1L /// FBLN5 /// FGF10 /// GNA13 /// GYPC /// KCNK6 /// KIAA1217 /// KLF7 /// MAP2K2 /// NPR3 /// SH2D3C /// TMEM100 /// TRIM14 /// UBR3
FOXO1	459.441305450196	0.168157076205288	ABCA6 /// ABCA8 /// ABHD12 /// ABL2 /// ACAA2 /// ACP5 /// ACTG2 /// ADAM28 /// ADAM8 /// ADAMDEC1 /// ADAMTS1 /// ADAMTS16 /// ADAP2 /// ADH1B /// ADHFE1 /// ADTRP /// AEBP1 /// AHCTF1 /// AJUBA /// AK4 /// AKT2 /// AKT3 /// AMOTL2 /// AMPD3 /// ANKRD37 /// ANKRD9 /// ANP32E /// ANPEP /// ANXA1 /// ANXA3 /// AOAH /// AOX1 /// AP2S1 /// APBB1IP /// APBB2 /// ARFIP1 /// ARHGAP30 /// ARHGAP5 /// AR…
FOXO3	1165.42558932905	0.0523030472395023	AAMDC /// ABCA6 /// ABI1 /// ABI3BP /// ABL2 /// ACCS /// ACKR4 /// ACO1 /// ACSL5 /// ACSM5 /// ADAM10 /// ADAM28 /// ADAM8 /// ADAMDEC1 /// ADAMTS16 /// ADAMTS5 /// ADAMTS6 /// ADH1B /// ADHFE1 /// ADORA3 /// ADTRP /// AEBP1 /// AGPAT4 /// AHCTF1 /// AIFM2 /// AIM2 /// AK4 /// AKNA /// AKT2 /// AKT3 /// ALOX5 /// ALPK1 /// AMD1 /// AMOTL2 /// AMPD3 /// ANGPTL1 /// ANK2 /// ANK3 /// ANKRD10 /// …
FOXO4	241.014887856471	0.228479174766719	ACTA2 /// ACTG2 /// ADAM8 /// ADAMTS5 /// ADAMTS6 /// ADAMTSL3 /// ADH1B /// ADIPOQ /// ADTRP /// AIM2 /// AJUBA /// AKNA /// AKT2 /// AMPD3 /// ANKRD46 /// ANP32E /// ANPEP /// ANXA5 /// AOAH /// AOX1 /// APBB1IP /// APOC1 /// ARFIP1 /// ARHGAP25 /// ARHGAP30 /// ARHGAP5 /// ARHGEF2 /// ARL6IP1 /// ARPC2 /// ARPC5 /// ARRDC3 /// ASPH /// ASPM /// ATF5 /// ATF7IP /// ATP1A1 /// ATP1B1 /// AURKA /…
FOXO6	-436.640112341032	0.718282222006221	ACAA2 /// ACP5 /// ADAM8 /// ADAMTS1 /// ADAMTSL3 /// AEBP1 /// AHCYL1 /// ANKRD37 /// ANKRD6 /// ANKRD9 /// ANPEP /// ANXA5 /// AP2S1 /// APBB2 /// ARHGDIB /// ATF5 /// ATP2B1 /// BAZ1A /// BCAT1 /// BICD2 /// BLNK /// BMP5 /// BTG1 /// BTG2 /// C12orf4 /// C1GALT1 /// C1orf54 /// C1QTNF3 /// C1QTNF4 /// CADM1 /// CADM3 /// CCDC91 /// CCND3 /// CD274 /// CD36 /// CD40 /// CEBPB /// CELF2 /// CHI…
FOXP1	38.0141982737212	0.325588671267496	AASS /// ABL2 /// ACSL3 /// ACSL5 /// ADAM28 /// ADAMDEC1 /// ADAMTS1 /// ADAMTS5 /// ADH1B /// ADORA3 /// ADTRP /// AGO3 /// ALPK1 /// ANP32E /// ANTXR2 /// ANXA1 /// ANXA5 /// AOAH /// APBB1IP /// APOLD1 /// AQP9 /// ARFGAP3 /// ARGLU1 /// ARHGAP18 /// ARHGAP21 /// ARHGAP24 /// ARHGAP25 /// ARHGAP6 /// ARHGEF7 /// ARL11 /// ASPN /// ATF7IP /// ATP1A1 /// ATP1B1 /// ATP8B4 /// ATXN3 /// B3GNT2 /…
FOXP3	-844.453963970229	1	ADAM28 /// ADAMDEC1 /// AHCYL1 /// ALOX5AP /// AMPD3 /// ANKDD1A /// ANKRD28 /// ARHGAP6 /// ARPC5 /// ATP6V0D1 /// ATP8B4 /// B3GNT7 /// BACH2 /// BCL2A1 /// CASQ2 /// CCL4 /// CD109 /// CD180 /// CD3D /// CD40 /// CD47 /// CD48 /// CD72 /// CD84 /// CD86 /// CELF2 /// CHN2 /// CLEC10A /// CLEC4A /// CLMN /// COL6A1 /// CPVL /// CSF2RA /// CSRNP3 /// CYTIP /// EGR2 /// EMP1 /// EPB41L3 /// ETS1 …
FOXQ1	-518.083361484356	0.813921559097978	ACTA2 /// AHI1 /// ALDH1A1 /// ANKRD12 /// ANTXR1 /// AOAH /// APBB1IP /// APMAP /// APOLD1 /// ASPA /// ASPH /// ATF3 /// ATP6V1B2 /// BACH2 /// BCL11A /// BCL11B /// BCL6 /// BTG2 /// C6orf62 /// CALR /// CCND3 /// CD180 /// CD1C /// CD200 /// CD247 /// CD36 /// CD6 /// CD69 /// CD82 /// CD84 /// CD86 /// CD93 /// CELF2 /// CHN2 /// CIDEA /// CPVL /// CREBRF /// CREG1 /// CSGALNACT2 /// CST7 //…
GABP	719.090884608333	0.10204242807154	ABCA1 /// ABCA5 /// ABHD14B /// ABI2 /// ACACB /// ACOX1 /// ACP2 /// ACSL5 /// ACTR2 /// ADAM8 /// ADAMTS6 /// ADAP2 /// ADCY7 /// ADH5 /// ADRM1 /// AFF3 /// AGL /// AHCYL1 /// AIF1 /// AKIRIN1 /// AKNA /// ALDH3A2 /// ANK3 /// ANKH /// ANKRD17 /// ANLN /// ANXA4 /// AP2A2 /// APMAP /// ARF4 /// ARHGAP1 /// ARHGDIB /// ARMC9 /// ARPC2 /// ARPC5 /// ARPC5L /// ARRB2 /// ASAP2 /// ATG16L2 /// ATG…
GABPA	846.326809999681	0.0801388753888025	ABCA1 /// ABCC4 /// ABI2 /// ACLY /// ACP2 /// ACTR2 /// ACYP1 /// ADA /// ADAM10 /// ADAM28 /// ADIPOR2 /// AGL /// AGO3 /// AHCYL1 /// AK3 /// AKAP12 /// AKNA /// AKT2 /// ALAD /// ALDH1A3 /// ALDH3A2 /// ALYREF /// ANKH /// ANKRD17 /// ANKRD37 /// ANKRD46 /// AP1S2 /// AP2S1 /// APMAP /// APOBEC3B /// APOBEC3G /// AQP9 /// ARF3 /// ARF4 /// ARFIP1 /// ARHGAP1 /// ARHGAP12 /// ARHGAP6 /// ARHGE…
GATA	-179.920374826976	0.469509379860031	ABHD2 /// ACE /// ADCY4 /// ADD3 /// ADORA3 /// ADTRP /// AGO3 /// AIF1 /// ALCAM /// ANKRD37 /// ANKRD40 /// ANP32A /// APOE /// AQP3 /// ARID1B /// ARNT /// ARRDC4 /// ASPA /// ASPH /// ATM /// ATP6V1A /// ATP6V1B2 /// ATP8B1 /// ATP8B2 /// AURKA /// B2M /// BATF /// BCL10 /// BMP2K /// BRD2 /// C14orf180 /// C1orf115 /// C1orf162 /// C1QTNF2 /// CAB39 /// CALD1 /// CBLB /// CBX5 /// CCND2 /// …
GATA1	355.671554744157	0.195847103421462	ABCC3 /// ABCG1 /// ABHD2 /// ABHD3 /// ACLY /// ACP6 /// ACSM5 /// ADA /// ADAM19 /// ADAMTS18 /// ADCY4 /// ADD3 /// ADORA3 /// ADTRP /// AGPAT3 /// AIF1 /// AK1 /// AKAP1 /// AKAP7 /// ALAD /// ALDH1A1 /// ALDOA /// ALPK1 /// ANK3 /// ANKDD1A /// ANKRD22 /// ANKRD40 /// ANXA6 /// APLP2 /// APOE /// APPL1 /// AQP3 /// ARHGAP18 /// ARHGAP21 /// ARHGAP5 /// ARHGAP9 /// ARHGDIB /// ARNT /// ARRDC3…
GATA2	-1016.96929152872	1	AEBP1 /// APMAP /// ARHGAP22 /// ARHGAP30 /// ARHGEF7 /// ASH1L /// ASPM /// ATP10A /// BIRC5 /// C1orf115 /// CALR /// CELF2 /// CKS1B /// CRISPLD2 /// CSNK1G3 /// DAAM2 /// DNASE2 /// ELOVL7 /// FAM162B /// GAS2L1 /// GPD1 /// HNRNPD /// HSD3B7 /// IFI16 /// IL7R /// LIPA /// MAB21L2 /// MBP /// MFAP4 /// OSBPL11 /// PALM /// PAPLN /// PBXIP1 /// PTGS1 /// RAD23A /// SASH3 /// SHC1 /// SLC15A3 …
GATA3	272.757602785534	0.218862388219285	ABRACL /// ACP6 /// ADAM10 /// ADCY4 /// ADH1B /// ADTRP /// AHCYL1 /// AK1 /// ANGPT1 /// ANKRD22 /// ANKRD40 /// AP2B1 /// APOC1 /// APOE /// AQP3 /// ARHGAP18 /// ARHGAP22 /// ARHGAP26 /// ARHGAP9 /// ARHGDIB /// ARL4D /// ARNT /// ARPC5 /// ARRDC3 /// ASPH /// ATM /// ATP2B4 /// ATP8B2 /// ATXN1 /// B3GNT2 /// BATF3 /// BDKRB2 /// BIRC3 /// BLVRA /// BMP2K /// C14orf180 /// C1QTNF2 /// C5AR1 …
GATA4	-236.567790752649	0.525536425933126	ABRACL /// ACSL1 /// ACSM5 /// ADCY4 /// ADH1B /// AKT2 /// ALOX5AP /// AMPH /// ANK3 /// AOAH /// AP2A2 /// APBB1IP /// APOE /// ARHGAP24 /// ARHGAP25 /// ARHGAP26 /// ARHGAP9 /// ARHGDIB /// ARNT /// ARPC5 /// ARRB2 /// ARRDC3 /// ASPH /// ATM /// ATP2B4 /// ATP6V1B2 /// ATP6V1C1 /// ATP8B2 /// AZIN1 /// BATF /// BCL2A1 /// BMP5 /// C14orf180 /// C9orf72 /// CAB39L /// CCDC69 /// CCL20 /// CCNB…
GATA5	-346.607261072914	0.642596350116641	ABRACL /// ACSL4 /// ADA /// ADAM19 /// ADCY4 /// ADCY7 /// ADH1B /// ADORA3 /// AK1 /// ANGPT2 /// APOE /// ARHGAP18 /// ARHGAP25 /// ARHGAP9 /// ARHGDIB /// ARL4C /// ARNT /// ARRDC3 /// ASAP1 /// ATF7IP /// ATM /// ATP2B4 /// ATP6V1B2 /// ATP8B2 /// ATXN1 /// B2M /// BOC /// C14orf180 /// C1orf162 /// C1QTNF7 /// CALD1 /// CBX3 /// CCL18 /// CCL2 /// CCL4 /// CCL8 /// CCNB2 /// CCND3 /// CCNG2…
GATA6	-417.131265032452	0.699161037130638	ABCA9 /// ACP6 /// ADAM19 /// ADCY4 /// ADH1B /// ADTRP /// AIF1 /// AK1 /// ANGPT2 /// ANKRD37 /// AOAH /// APOC1 /// ARHGAP18 /// ARHGAP26 /// ARHGAP9 /// ARHGDIB /// ARL11 /// ARRDC3 /// ASAP1 /// ATP6V1B2 /// ATXN1 /// BLVRA /// BOC /// C1GALT1 /// CBX3 /// CCNB2 /// CCR2 /// CCR5 /// CCRL2 /// CD247 /// CD36 /// CD47 /// CDC42 /// CDC42EP4 /// CDC42SE1 /// CELF2 /// CFLAR /// CHN1 /// CHN2 /…
GBX1	-644.865789919846	0.954054480948678	ABRA /// ACLY /// ACO1 /// ADA /// ADAM28 /// ADAMDEC1 /// ADAMTS17 /// ADCY7 /// AIM2 /// ALDH18A1 /// ANK2 /// ANXA4 /// ARHGAP1 /// ARL4C /// ARL6IP5 /// ASAP1 /// AZIN1 /// B3GALNT1 /// BCAT1 /// BCL11B /// BLVRA /// CALR /// CAT /// CBFB /// CCDC80 /// CCL13 /// CCL2 /// CCL8 /// CD34 /// CD40 /// CD46 /// CD86 /// CHSY1 /// CNTRL /// CPEB4 /// CREBRF /// CSF1 /// CSTA /// CTSL /// CXXC5 ///…
GBX2	-386.026352153425	0.674037713841369	ABHD17C /// ABRA /// ACO1 /// ACSS2 /// ADA /// ADAMTS17 /// ADCY7 /// AHCYL1 /// AKNA /// ALDH18A1 /// ANK2 /// ANXA4 /// AOAH /// ARL4C /// ARL6IP5 /// ARL8B /// ASAP1 /// B3GALNT1 /// BCL6 /// BLVRA /// BMP8B /// BOC /// C1orf21 /// CALD1 /// CALR /// CAP1 /// CBFB /// CCDC71L /// CCDC80 /// CCL13 /// CCL2 /// CCL8 /// CD34 /// CD36 /// CD40 /// CD46 /// CD86 /// CDC27 /// CHI3L2 /// CHPT1 ///…
GCM	-997.934254263347	1	ADCY7 /// APBB2 /// ARHGEF2 /// ARPC5 /// ASAP1 /// ATP8B2 /// BLVRA /// BTBD11 /// C1R /// CCL2 /// CDK6 /// CHN2 /// CMKLR1 /// CNIH4 /// COQ2 /// CPVL /// CSF2RB /// CTSG /// CTSL /// CYGB /// DIXDC1 /// DMXL2 /// DUSP10 /// ERG /// EVL /// FAM49A /// FBLN5 /// GAS6 /// GNAS /// GULP1 /// GZMB /// GZMH /// HCK /// HPSE /// IL13RA1 /// IL6R /// IL7R /// JUNB /// KCNJ15 /// LILRB3 /// LILRB5 ///…
GCM1	-791.822101117562	0.99999696248056	ABCC10 /// AGPAT2 /// AMPD1 /// ANTXR2 /// ANXA11 /// APMAP /// APOD /// ARFGAP3 /// ARHGAP6 /// ASAP1 /// ATP6V0D1 /// BCL11A /// BTG2 /// CALR /// CAPG /// CBFB /// CCNG2 /// CD58 /// CD59 /// CD93 /// CELF2 /// CIITA /// CLDN5 /// CNIH4 /// CNKSR2 /// CPM /// CSF1 /// CSNK1G3 /// CTSA /// CXCR4 /// CYTH4 /// DIAPH2 /// DNASE2 /// EGFL7 /// ENG /// EPHA4 /// FAM107B /// FAM20C /// FGD3 /// FMOD…
GCM2	-1051.92085222071	1	ATP8B2 /// BCL11A /// BLNK /// CCNG2 /// CELF2 /// CSNK1G3 /// DIAPH2 /// EPHA4 /// GABRB2 /// GNAI2 /// HIPK1 /// IRF8 /// KLF2 /// LIN7A /// LYN /// MGLL /// NEO1 /// NR1H3 /// PLEKHO1 /// PRKX /// SCN4B /// ST6GAL1 /// TBC1D14
GFI1	295.167523128978	0.212231483281493	ABCG1 /// ABHD2 /// ABL2 /// ACER3 /// ADAM28 /// ADAMDEC1 /// ADHFE1 /// AHCYL1 /// AHNAK /// AJUBA /// AKNA /// ANGPT1 /// ANGPT2 /// ANKDD1A /// ANKRD12 /// ANKRD46 /// ANTXR2 /// ANXA1 /// AOC3 /// AP2A2 /// AP2S1 /// APOB /// AQP9 /// ARFGAP3 /// ARHGAP18 /// ARHGAP21 /// ARHGAP32 /// ARHGAP6 /// ARHGEF7 /// ARL11 /// ARRDC3 /// ASAH1 /// ASH1L /// ATF3 /// ATP6V1B2 /// ATP8B4 /// ATXN1 /// …
GFI1B	-595.031760190486	0.903458519634526	ABCG1 /// ABL2 /// ACACB /// ACTA2 /// AHNAK /// ANK2 /// ANKRD12 /// ARHGAP18 /// ARHGAP21 /// ARHGAP6 /// ARHGEF7 /// ATP13A3 /// BANK1 /// BCL11B /// BCL2 /// BID /// BNC2 /// CACNA2D1 /// CAMSAP2 /// CAPZB /// CASC4 /// CASD1 /// CBX5 /// CCDC80 /// CCND3 /// CD163 /// CD47 /// CD86 /// CD93 /// CDH5 /// CFLAR /// CHURC1 /// CKLF /// CLDND1 /// CMTM3 /// COL4A2 /// CREM /// CRTAM /// CTTNBP2 …
GLI	-566.306532815925	0.874495771772939	ACSL4 /// ACTA2 /// AGPS /// AGT /// AHNAK /// AKR7A2 /// ALAD /// ANKH /// ANKRD11 /// ANO5 /// AP2S1 /// APMAP /// ARHGAP22 /// ARHGAP9 /// ARHGEF2 /// ARHGEF26 /// ARL8B /// ARRDC4 /// B3GNT2 /// BASP1 /// BCL11B /// BCL2 /// BCR /// BHLHE40 /// BTBD6 /// C19orf12 /// CCR7 /// CCSAP /// CD247 /// CD300A /// CD93 /// CDC42EP3 /// CDCP1 /// CDKN3 /// CELF2 /// CES1 /// CHMP2B /// CIITA /// CLPTM…
GLI2	-309.045410466478	0.605848439930016	ACCS /// ACP2 /// ACSL4 /// ACVR1C /// ADD3 /// ADIPOR2 /// ADORA3 /// ADPGK /// AGPAT2 /// AHNAK /// AK1 /// AKAP13 /// ALAD /// ANGPT1 /// ANXA5 /// AP2A2 /// AP2S1 /// ARF6 /// ARHGAP22 /// ARHGAP9 /// ARHGEF26 /// ARL10 /// ATP2B4 /// B3GNT2 /// BATF2 /// BCL11B /// BCL2 /// BCR /// BHLHE40 /// BMP8B /// BSG /// BTBD6 /// BTBD7 /// CARD16 /// CBFB /// CCL20 /// CCNA2 /// CCNB2 /// CCR7 /// CD…
GLIS1	-924.677449155017	1	ACAA2 /// AK1 /// ARHGAP25 /// ARHGAP30 /// ARHGDIB /// ARHGEF10 /// ATG16L2 /// BANK1 /// CCDC3 /// CCNG2 /// CD109 /// CKM /// COL8A2 /// CRELD2 /// CTBP2 /// CXCL3 /// CXCR4 /// DOCK9 /// EFEMP2 /// EHBP1L1 /// ELL2 /// EMILIN2 /// ENG /// EPHA4 /// FOXP2 /// GEM /// GJB2 /// GNAL /// GPC4 /// GPR84 /// GPRC5B /// GRN /// HCK /// HEY1 /// HIVEP2 /// IGF2R /// IL32 /// IRF7 /// ITGB2 /// ITPR2 …
GLIS2	-670.25529383699	0.97606434681182	ACAA2 /// ADAM23 /// ADAM9 /// ADAMTSL3 /// ADAP1 /// AHNAK /// AK1 /// ALDH5A1 /// ANGPT2 /// APOC1 /// APOE /// APOL3 /// ARHGAP25 /// ARPC5 /// ATF7IP /// AXIN2 /// BCL11B /// BCL6 /// BIRC5 /// CADM3 /// CCND2 /// CCR7 /// CD247 /// CD300A /// CD44 /// CD72 /// CFP /// CHL1 /// CILP /// CKM /// COL8A2 /// COLEC12 /// CREG1 /// CXCL3 /// CXCR4 /// CXXC5 /// DIAPH1 /// DOCK9 /// DPP4 /// DTL //…
GLIS3	-918.125132581466	1	ACAA2 /// ADPGK /// AHNAK /// AK1 /// AKT2 /// ALOX5AP /// ARFIP1 /// ARHGAP25 /// ARHGAP30 /// ATG16L2 /// AUTS2 /// BTBD6 /// BTN3A3 /// C3AR1 /// CCL2 /// CCR7 /// CD300A /// CD72 /// CFP /// CIDEC /// CKM /// COL8A2 /// CRABP2 /// CXCL3 /// CXCR4 /// CYFIP2 /// DERL1 /// DHRS3 /// DOCK9 /// DUSP10 /// ECHDC3 /// EHBP1L1 /// ELL2 /// EMILIN2 /// ENG /// FMNL1 /// FYN /// GJB2 /// GLIPR2 /// GN…
GMEB1	-1084.25772472751	1	BCL2 /// DDX17 /// FLT1 /// FNIP2 /// GPR155 /// HOOK3 /// IFRD1 /// IL10RA /// KLF3 /// LITAF /// MPZL1 /// PALMD /// PTPN2 /// RCSD1 /// SLC44A1 /// TET2 /// TIMM8B /// VWF /// ZFP36L2 /// ZSWIM7
GMEB2	-973.009432715047	1	ADORA2B /// ANKRD28 /// ARHGEF7 /// BCL2 /// CCDC91 /// CD86 /// CHI3L1 /// CLK4 /// COL18A1 /// CXCR4 /// DNAJB11 /// EGR1 /// FLI1 /// FLT1 /// FNIP2 /// GPR155 /// HBB /// IFRD1 /// IL1R2 /// IL1RN /// KCNJ5 /// KLF3 /// KLF6 /// LPAR1 /// LYN /// MCL1 /// MGLL /// MICAL2 /// NAMPT /// NEDD4L /// OSBPL3 /// PARM1 /// PDE4B /// PDPN /// PDXK /// PER2 /// PLK2 /// PRDM2 /// PTPN22 /// RAB31 /// …
GRHL1	-701.066510519654	0.990860104004666	ABCA6 /// ACP6 /// ADAM28 /// ADAMTS6 /// AGO2 /// ANK2 /// APMAP /// APOL6 /// ARGLU1 /// ARHGAP30 /// ARHGAP6 /// ARPC2 /// ASPH /// ATF6 /// ATP1A1 /// ATP8B1 /// ATP8B2 /// ATP8B4 /// B3GNT7 /// BACH2 /// BCL11B /// BTNL9 /// C4orf3 /// C5AR1 /// CAMK2G /// CD274 /// CD36 /// CD48 /// CDC27 /// CDC42EP3 /// CDK13 /// CDS2 /// CFLAR /// CHEK2 /// CIB1 /// CNDP2 /// CNTN1 /// COQ2 /// CST7 /// …
GSC	-650.683450037444	0.960345183709176	AASS /// ACACA /// ACADSB /// ACTN1 /// ADAM23 /// ADAM28 /// ADAMDEC1 /// ANKDD1A /// AOAH /// AP2A2 /// APOLD1 /// APPL1 /// ARHGAP21 /// ARHGAP22 /// ARHGAP26 /// ARL11 /// ARRDC3 /// ATP8B2 /// ATXN3 /// B3GNT5 /// BCAT1 /// BEGAIN /// BID /// BUB1B /// C1orf43 /// CAPRIN1 /// CCDC91 /// CCNG2 /// CCR1 /// CCR2 /// CCR5 /// CCR7 /// CCRL2 /// CD180 /// CD36 /// CD59 /// CDC7 /// CDH13 /// CDH…
GSC2	-800.943052575717	1	ACACA /// ACACB /// ANKDD1A /// AOAH /// AP2A2 /// APOE /// APPL1 /// ARHGAP21 /// ARHGAP26 /// B3GNT5 /// BHLHE40 /// BIN1 /// CALR /// CARD16 /// CASP1 /// CCDC91 /// CCNG2 /// CCR7 /// CD44 /// CD83 /// CDC7 /// CDH19 /// CDKN2B /// CES1 /// CFDP1 /// CFP /// CRYZ /// CTBP2 /// DENND2A /// DENND2D /// DNASE2 /// DSTYK /// ELK3 /// EPB41L5 /// EVI2A /// EVI2B /// FEN1 /// FGFR1OP2 /// FRMD3 ///…
GSX1	-829.530913712574	1	ABI1 /// ABRA /// ADAM19 /// ANK2 /// ANK3 /// ARHGAP25 /// ARHGAP30 /// ARHGEF7 /// ARPC5 /// B3GALNT1 /// BCL2 /// BIRC3 /// BTN3A1 /// BTN3A3 /// C5AR1 /// CD248 /// CDC42 /// CEBPB /// COL6A3 /// COPA /// DCBLD1 /// DDX21 /// DEFB1 /// DNAJB4 /// DNAJC1 /// EGR2 /// EHBP1L1 /// EML1 /// EMX2 /// ERAP1 /// ERAP2 /// F11R /// FCER1G /// FYN /// GIMAP1 /// GLIPR1 /// GNG11 /// GPR65 /// HDAC9 //…
GSX2	-500.270093317495	0.791371014774495	ABI1 /// ACLY /// ACSS2 /// ADAM19 /// ADD3 /// AHI1 /// ANK3 /// ANKRD6 /// ARHGAP25 /// ARHGAP30 /// ARHGEF7 /// ARID1B /// ARL15 /// ARL4C /// ARL6IP5 /// ARPC5 /// ATF7IP /// BRD2 /// BTN3A1 /// BTN3A3 /// C1orf115 /// C3AR1 /// C5AR1 /// C6orf141 /// CBFB /// CBX3 /// CCL13 /// CCL2 /// CCL20 /// CCL8 /// CD109 /// CD48 /// CEBPB /// CELF2 /// CHN2 /// CHSY1 /// CLEC7A /// CLUL1 /// CNIH4 //…
GTF2A	-959.963521482558	1	ABCA1 /// ABCD3 /// ADAMTS9 /// ADD3 /// ANGPTL1 /// ARHGAP28 /// ATP6V0E1 /// BCAT1 /// BICD2 /// C7 /// CARD16 /// CASP1 /// CD163L1 /// CD33 /// CDCP1 /// CHSY1 /// CNRIP1 /// CRISPLD1 /// CRYAB /// CTSB /// CXCR4 /// CYB5R3 /// CYTH4 /// CYTIP /// DEF6 /// DMXL2 /// DST /// DUSP1 /// ETV6 /// FAM107B /// FAM49A /// FAM49B /// FCER1G /// FNIP2 /// FYN /// GIMAP4 /// GIMAP7 /// GIMAP8 /// IGF2R…
GTF2I	1521.21353954697	0.0299863919129082	ABCD2 /// ACAA2 /// ACACB /// ACADVL /// ACCS /// ACTG2 /// ADAM10 /// ADAM19 /// ADAMTS1 /// ADAMTS12 /// ADAMTS5 /// ADAMTS9 /// ADAP2 /// ADCY2 /// ADCY6 /// ADD3 /// ADORA3 /// ADRA2A /// ADTRP /// AGPAT3 /// AHCTF1 /// AHCYL1 /// AKT2 /// ALYREF /// AMPD3 /// ANK3 /// ANKMY2 /// ANLN /// ANPEP /// ANTXR2 /// ANXA11 /// ANXA6 /// AP1S2 /// AP2S1 /// APBB1IP /// APCDD1 /// APOC1 /// APOE /// A…
GZF1	-1079.45100476705	1	ANKDD1A /// CELF2 /// CH25H /// CPXM1 /// DAB2 /// HOXA5 /// LHFPL2 /// METTL7A /// MITF /// SLAIN2 /// SYNGR2
HAND1	-365.389737217827	0.658130224533437	ABCA1 /// ABCC10 /// ABCG1 /// ABLIM1 /// ADAM19 /// ADAM28 /// AFF3 /// ALAD /// AMPH /// ANKRD11 /// ANXA3 /// APLP2 /// ARHGAP18 /// ARHGAP22 /// ARHGAP24 /// ARHGAP26 /// ARMC9 /// ARPC5 /// ATF5 /// BACH1 /// BCAT1 /// BCL10 /// BTN3A1 /// BTN3A3 /// C1orf43 /// C1R /// C5AR1 /// C6orf62 /// C7 /// CACNA2D1 /// CALD1 /// CASP7 /// CCL8 /// CCR1 /// CD274 /// CD300LF /// CD36 /// CD38 /// CD5…
HBP1	-362.764411551172	0.655952323094868	ABCA1 /// ABCG1 /// ABI3BP /// ABRACL /// ADCY4 /// ADORA3 /// ADTRP /// AHI1 /// AKR1B10 /// ANGPT2 /// ANK3 /// ANKRD22 /// ANKRD40 /// AP2B1 /// APIP /// AQP9 /// ARFGAP3 /// ARGLU1 /// ARHGAP24 /// ASH1L /// ASPH /// ASPN /// ATG4C /// ATM /// ATP1A1 /// ATP6V1B2 /// ATP8A1 /// AXL /// B4GALT5 /// BCAP29 /// BCL2 /// BHLHE40 /// BID /// BIRC3 /// BLOC1S6 /// C15orf48 /// C9orf72 /// CA4 /// C…
HDX	-708.446784356782	0.993177731337481	ABRACL /// ACKR3 /// ALCAM /// ANGPT2 /// ANK2 /// ANTXR2 /// APIP /// AQP9 /// ARHGAP24 /// ARHGAP6 /// ARPC5 /// ASAP1 /// ASPM /// ATF3 /// ATG7 /// ATL3 /// ATP6V1B2 /// BCL11B /// BLVRA /// C14orf180 /// C15orf48 /// CAPG /// CCND3 /// CCRL2 /// CD300A /// CD44 /// CDK2AP1 /// CDK6 /// CMTM7 /// CNRIP1 /// CPED1 /// CSF1 /// CTBS /// CXCR2 /// CXCR4 /// CYTH4 /// CYTIP /// DAPK1 /// DHRS9 //…
HERPUD1	-499.36229348467	0.790204607309487	ACTA1 /// ACTA2 /// ADAM28 /// ADAM8 /// ADAM9 /// ADAMDEC1 /// ADHFE1 /// AHCYL1 /// AHNAK /// AIM2 /// ALAD /// ANKRD22 /// APOBEC3B /// APOBEC3G /// ARHGAP25 /// ARHGAP29 /// ATP1B1 /// ATP2B4 /// BATF3 /// BLNK /// BSG /// C11orf54 /// C16orf54 /// C1QBP /// CALR /// CARD8 /// CD36 /// CD52 /// CD82 /// CD83 /// CDC42 /// CEBPB /// CEPT1 /// CH25H /// CHI3L1 /// CHI3L2 /// CPEB1 /// CPEB2 ///…
HES1	-810.375734513787	1	ABCA5 /// ABCG1 /// ACTR2 /// ADAM8 /// ALCAM /// ALOX5 /// ANKDD1A /// AP2A2 /// APBB2 /// ARHGAP25 /// ARHGEF40 /// ATP2A3 /// BHLHE41 /// BIN1 /// C15orf48 /// C19orf12 /// C1GALT1 /// CA2 /// CACUL1 /// CCL4 /// CCR1 /// CHST15 /// CKS1B /// CLDN5 /// CRYL1 /// CTSC /// CYTH4 /// DERL3 /// DOCK2 /// DST /// EDNRB /// ENO1 /// ERC1 /// EZH2 /// FAM20C /// FFAR4 /// FGD3 /// FLT1 /// GALNS /// …
HES5	-1067.04510965554	1	ADCY4 /// ANKRD44 /// ANXA4 /// AOAH /// ARFGAP3 /// ATP6V1D /// BCL11B /// BCL6 /// C5AR1 /// CA4 /// CCDC126 /// CD180 /// CD47 /// CD48 /// CDV3 /// COPA /// CUX1 /// DHRS1 /// EPB41 /// ERCC1 /// FGR /// FKBP11 /// FOXO3 /// GAS6 /// GIMAP2 /// GPCPD1 /// GPR146 /// HES1 /// KANK1 /// LNX1 /// LYN /// MLIP /// NECAP2 /// PARP14 /// PC /// PKIB /// PNKD /// PPIF /// PRDM1 /// REL /// SEC24A //…
HES7	-976.060861914071	1	ADCY4 /// ARFGAP3 /// ATP6V1C1 /// ATP6V1D /// BCL10 /// BCL6 /// C5AR1 /// CA4 /// CANX /// CCDC126 /// CD47 /// CDV3 /// CFD /// CITED2 /// COPA /// CORO2B /// CUX1 /// DHRS1 /// FGR /// FOXO3 /// FUT8 /// FYN /// GLB1L /// GNA15 /// HEATR3 /// HES1 /// IL1R1 /// IL6R /// KANK1 /// LFNG /// MAPKAPK3 /// MLIP /// NBEA /// NFIX /// NQO2 /// PKIB /// PNKD /// PPIF /// PRDM1 /// PRUNE2 /// RABEP1 /…
HESX1	-675.428073929895	0.979135278965785	ACLY /// ADCY7 /// ADD3 /// ADIPOQ /// AKAP13 /// ANK2 /// ANXA4 /// AOAH /// ARGLU1 /// ARHGAP18 /// ARL6IP5 /// ASAP1 /// ATF7IP /// ATG7 /// BHLHE41 /// BRD2 /// C6 /// CALR /// CAPG /// CBFB /// CCL2 /// CCNG2 /// CD163 /// CD52 /// CD86 /// CDC42EP3 /// CLEC12A /// CSF1R /// CSGALNACT1 /// CSN1S1 /// CSTA /// CTSL /// CXCL11 /// CXXC5 /// CYB5A /// CYLD /// DAPP1 /// DEFB1 /// DMXL2 /// DNAS…
HEY1	-902.392832440278	1	ADCY4 /// AHNAK /// AK1 /// ANKRD22 /// ANXA4 /// ANXA6 /// APOBEC3G /// ARFGAP3 /// BACH2 /// BCL11B /// C5AR1 /// CA4 /// CBX7 /// CCDC126 /// CD180 /// CD48 /// CD72 /// CFD /// CITED2 /// CNPY3 /// COPA /// CUX1 /// DACH1 /// DHRS1 /// ENG /// ENO1 /// ENOPH1 /// ERCC1 /// FGR /// FHL2 /// FKBP11 /// GPM6B /// GPR146 /// HEATR3 /// HES1 /// HLF /// HNRNPDL /// HS3ST3B1 /// IFITM1 /// IFITM2 /…
HEY2	-661.935892860699	0.970259647161742	ABLIM3 /// ADCY4 /// AHNAK /// AK1 /// ANKRD22 /// ANXA4 /// ANXA6 /// APBB1IP /// APOBEC3G /// ARFGAP3 /// ATP6V1C1 /// ATP6V1D /// ATXN3 /// BACH2 /// BCL11B /// BCL6 /// BRD2 /// C1orf43 /// C5AR1 /// CA2 /// CA4 /// CALR /// CANX /// CBX7 /// CCDC126 /// CCNG2 /// CCNYL1 /// CD47 /// CD48 /// CD72 /// CDV3 /// CFD /// CHN2 /// CHPF2 /// CITED2 /// CLMN /// CNPY3 /// COPA /// CPEB1 /// CPVL //…
HF1H3B	4794.77946974879	0.0015552099533437	AASDHPPT /// ABCA1 /// ABCA5 /// ABCC3 /// ABCC4 /// ABCD3 /// ABCG1 /// ABHD12 /// ABHD17C /// ABI2 /// ABLIM3 /// ACACA /// ACACB /// ACADVL /// ACAT1 /// ACBD3 /// ACE /// ACER3 /// ACOT7 /// ACP5 /// ACP6 /// ACSL4 /// ACSS2 /// ACTA1 /// ACTG2 /// ACTN1 /// ACTR2 /// ACVR1C /// ADAM12 /// ADAM19 /// ADAM23 /// ADAM8 /// ADAMTS1 /// ADAMTS5 /// ADAMTS6 /// ADAP2 /// ADCY2 /// ADCY6 /// ADCY7 …
HIC1	1823.43579952689	0.0165119556765163	ABCA5 /// ABCC10 /// ABCG1 /// ABL2 /// ACADSB /// ACE /// ACSL3 /// ACTA1 /// ACTA2 /// ACTR2 /// ACTR3 /// ACVR1 /// ADAM10 /// ADAM19 /// ADAM23 /// ADAM8 /// ADAMTS2 /// ADAMTS9 /// ADRA2A /// AGAP1 /// AGPAT2 /// AGTRAP /// AHCYL1 /// AHNAK /// AHR /// AIF1L /// AKAP12 /// AKAP13 /// AKNA /// AKT3 /// ALCAM /// ALDH2 /// ALDH6A1 /// ALDOA /// ALOX5 /// AMFR /// ANKDD1A /// ANKH /// ANKRD40 /…
HIC2	-795.680982730413	1	ABCG1 /// ABL2 /// ADTRP /// AGPAT3 /// ALOX5 /// ANXA11 /// APOL3 /// AQP3 /// ARHGDIB /// ARHGEF37 /// ATP8B1 /// BTG2 /// CAPN6 /// CCDC91 /// CD247 /// CD34 /// CD52 /// CD86 /// CDK6 /// CEBPA /// CHST15 /// CLEC7A /// CMKLR1 /// CNRIP1 /// COL14A1 /// CPSF2 /// CSK /// CSTB /// CXCR4 /// DNAJB11 /// DOK3 /// ECSCR /// EFHD1 /// FAIM /// FAM49B /// FCN1 /// FMOD /// FOXN3 /// GRN /// HLA-DOA…
HIF1A	110.107094009258	0.281073823872473	ABCA5 /// ACSL3 /// ADCY7 /// AGL /// AGPAT2 /// ANGPTL4 /// ANKRD37 /// ANO5 /// APBB2 /// ARHGEF37 /// ARL4C /// ARPC5 /// ASAP1 /// ATXN3 /// B3GNT2 /// BCL11B /// BICD1 /// BNIP3L /// BSG /// C1orf43 /// C2orf88 /// C5orf24 /// CA2 /// CBX7 /// CCDC91 /// CCSAP /// CD164 /// CD300A /// CD72 /// CDH19 /// CDK6 /// CDKN3 /// CHN2 /// CIITA /// CIRBP /// CISH /// CITED2 /// CKAP2 /// CLEC14A ///…
HINFP	205.528175173741	0.240361950816485	ABCA1 /// ABI1 /// ACAA2 /// ACE /// ACO1 /// ACSL3 /// ACTG2 /// ADAM23 /// ADAM8 /// ADAM9 /// ADAMTSL3 /// ADCY3 /// ADCY4 /// ADCY7 /// ADRB1 /// AFAP1L1 /// AHNAK /// AIDA /// AKIRIN1 /// AMFR /// ANTXR2 /// AP2A2 /// APPL1 /// AQP3 /// ARHGEF7 /// ARNTL /// ARRB2 /// ASPH /// ATG4C /// ATP2A3 /// ATP2B4 /// ATP6V1C1 /// ATP8A1 /// ATRN /// BAZ1A /// BCL2 /// BMP2K /// BNIP3L /// BOC /// CBF…
HLF	-658.563729672338	0.967620042768274	ADORA2B /// AHCTF1 /// ALOX5AP /// AQP9 /// ARHGAP5 /// ARMC9 /// ARPC5 /// ARSA /// ATP13A3 /// ATXN1 /// BACH2 /// BCL11B /// BCL2A1 /// BHLHE40 /// BRD4 /// C9orf72 /// CALR /// CCDC91 /// CCL13 /// CCL2 /// CCL8 /// CD3D /// CD44 /// CES1 /// CHI3L1 /// CHIC2 /// CHN1 /// CIDEA /// CLIP1 /// CPM /// CXCL1 /// CXCL9 /// CXCR4 /// CXXC5 /// CYFIP2 /// DCUN1D3 /// DDX42 /// DNAJB11 /// DNASE2 //…
HLTF	-778.687151711624	0.999978737363919	ADTRP /// ARHGAP5 /// ATP8B4 /// BCL11B /// C6orf62 /// CD14 /// CD69 /// CDCP1 /// CHIC2 /// CHN2 /// COL21A1 /// CYBB /// DAPK1 /// DMD /// DUSP10 /// GBP5 /// GPR84 /// HDAC9 /// IL2RG /// IL4R /// LBH /// LDLRAD4 /// LYSMD2 /// MEOX1 /// MEST /// NTNG1 /// NXPE3 /// OSR2 /// PLAUR /// PLEKHB2 /// PPARG /// PTTG1 /// SAMSN1 /// SLC1A4 /// SLC25A19 /// TMOD2 /// TRIB1 /// TUBB1 /// UBN1 /// VDR
HLX	-903.472147629807	1	ABLIM1 /// ABRACL /// ADAM19 /// ADHFE1 /// AIF1L /// APOLD1 /// ARHGAP6 /// ASPA /// BACH2 /// BAZ1A /// BCAR3 /// BCL11A /// BLNK /// BRD2 /// CALU /// CD14 /// CD163 /// CD47 /// CD86 /// CDK6 /// CEBPB /// CHN2 /// CLEC7A /// CNIH4 /// CPVL /// CXCR4 /// DEFB1 /// EDEM2 /// EIF2S3 /// ENTPD1 /// EPB41L3 /// FAM107B /// FBLN5 /// FCGRT /// FH /// FNDC3B /// FOS /// FPR1 /// FPR3 /// GIMAP1 ///…
HMBOX1	-863.774114989374	1	ADAP2 /// AGO3 /// ANKRD37 /// ANKRD44 /// ANP32A /// ANXA1 /// APOBEC3G /// ARL6IP5 /// ARNTL2 /// ASH1L /// ASPH /// ATP8B4 /// BANK1 /// BCAT1 /// BCL11B /// C1S /// CACUL1 /// CBX5 /// CCL2 /// CD38 /// CD84 /// CDK5RAP2 /// CFLAR /// CISD2 /// CLEC4E /// CREM /// CRLF3 /// DAB2 /// EDNRB /// EEA1 /// EPS8 /// FAM149A /// FAM78A /// FILIP1 /// FILIP1L /// FNIP2 /// FZD5 /// GIMAP6 /// GLIPR1 …
HMGA1	-328.060105129749	0.625701666990669	AASS /// ABCA1 /// ABCB5 /// ABI1 /// ABRACL /// ACO1 /// ACTR3 /// ADAMDEC1 /// ADAMTS6 /// ADCY4 /// ADD3 /// AKAP7 /// AKR1B10 /// ANGPT1 /// ANKDD1A /// ANKRD12 /// AOAH /// APBB1IP /// APOBEC3G /// APOD /// APOLD1 /// ARFGAP3 /// ARHGAP24 /// ARHGAP25 /// ARHGAP6 /// ARID1B /// ASPA /// ATP13A3 /// ATP8B4 /// AZIN1 /// B2M /// BANK1 /// BATF /// BCL11A /// BCL11B /// BCL6 /// BMP2K /// BTN3A…
HMX1	-628.876096189348	0.935938715007776	ACLY /// ADIPOQ /// AMPD3 /// ANKRD46 /// AP2S1 /// ARFGAP3 /// ARHGEF7 /// ATP13A3 /// ATP1A1 /// ATXN1 /// B4GALT5 /// BCL6 /// BHLHE40 /// BRD2 /// C1QTNF7 /// C5AR1 /// C6 /// CALR /// CCDC71L /// CCM2L /// CCND2 /// CD44 /// CD46 /// CD55 /// CD69 /// CD86 /// CDC27 /// CDK2AP1 /// CH25H /// CHST12 /// CHSY1 /// CISH /// CITED2 /// CLECL1 /// CMTM7 /// COL4A2 /// COL6A3 /// CR1 /// CRABP2 //…
HMX2	-519.55611555138	0.815850383942457	ACKR4 /// ACLY /// ADH1B /// ADHFE1 /// ADIPOQ /// ALAD /// AMPD3 /// ANKRD46 /// AOAH /// ARFGAP3 /// ARHGDIB /// ARHGEF7 /// ARL6IP6 /// ATF5 /// ATF7IP /// ATP13A3 /// ATP1A1 /// ATXN1 /// B4GALT5 /// BCL2A1 /// BCL6 /// BRD2 /// C1QTNF7 /// C7 /// CALR /// CBFA2T2 /// CCDC69 /// CCL2 /// CCL8 /// CCM2L /// CCND2 /// CCR7 /// CD34 /// CD44 /// CD46 /// CD47 /// CD55 /// CD69 /// CD86 /// CDC27…
HMX3	-355.683926879379	0.650445300349922	ABCC3 /// ABHD14B /// ACACB /// ACLY /// ACTA2 /// ADAM28 /// ADAMDEC1 /// ADCY7 /// ADH1B /// ADIPOQ /// AFAP1L1 /// AKAP13 /// AKNA /// ANKRD46 /// ANPEP /// ANXA5 /// AP2S1 /// ARFGAP3 /// ARHGAP6 /// ARHGDIB /// ARHGEF37 /// ARHGEF7 /// ARL6IP6 /// ATF5 /// ATF7IP /// ATP13A3 /// ATP6V1B2 /// ATXN1 /// B3GNT7 /// B4GALT5 /// BCL6 /// BEGAIN /// BHLHE40 /// BLVRA /// BRD2 /// C1QTNF7 /// C2CD2…
HNF1	72.8317790791341	0.302378985225505	ABHD12 /// ABRACL /// ACACB /// ACOT7 /// ACVR1 /// ADAM28 /// ADAMDEC1 /// ADAMTS18 /// ADCY7 /// AHR /// AIF1 /// AKNA /// AKR1B10 /// ANG /// ANGPT1 /// ANKH /// ANKRD10 /// ANKRD22 /// ANKRD6 /// ANXA11 /// AQP9 /// ARHGAP18 /// ARHGAP24 /// ARHGAP32 /// ARHGAP6 /// ARHGDIB /// ARL4C /// ATG7 /// ATP6AP2 /// ATP6V0D1 /// ATP6V1B2 /// ATP8B4 /// B3GNT5 /// B4GALT5 /// BACH2 /// BATF3 /// BAZ1A…
HNF1A	-173.329341539578	0.464087407659409	ABHD12 /// ABHD2 /// ABL2 /// ACACB /// ACTA2 /// AHCYL1 /// AKR1B10 /// ALDH18A1 /// ANGPTL1 /// ANKH /// ANKRD22 /// ANKRD28 /// ANKRD44 /// ANXA1 /// ANXA11 /// AP2S1 /// AQP9 /// ARHGAP26 /// ARL4C /// ATG7 /// ATP6AP2 /// ATP6V1B2 /// ATP8B4 /// B3GNT5 /// B4GALT5 /// BACH2 /// BASP1 /// BAX /// BBX /// BCL11A /// BCL11B /// BCL2A1 /// BCL6 /// BLOC1S6 /// BOC /// BRD2 /// BTG1 /// BTN3A2 //…
HNF1B	-388.113230136338	0.675614186430793	ABHD12 /// ABHD2 /// ADD3 /// AHCYL1 /// AKAP1 /// ALDH18A1 /// ALDH1A1 /// ALOX5AP /// ANKRD10 /// ANXA1 /// ANXA11 /// ANXA5 /// APOE /// AQP9 /// ARHGAP26 /// ARHGAP6 /// ARL4C /// ARL6IP5 /// ARNTL /// ATF3 /// ATP6V1A /// ATP6V1B2 /// BACH2 /// BAX /// BAZ1A /// BBX /// BLOC1S6 /// BMPR1A /// BOC /// BRD2 /// BTG1 /// BTN3A2 /// C1orf198 /// C9orf72 /// CBFA2T2 /// CBX5 /// CCDC102B /// CCR1…
HNF4	1647.51865956768	0.0231458981337481	AASS /// ABCA5 /// ABCC10 /// ABCD2 /// ABCD3 /// ABHD2 /// ABLIM1 /// ACACB /// ACADSB /// ACBD3 /// ACKR3 /// ACOT7 /// ACOX1 /// ACP5 /// ACTN1 /// ADAM8 /// ADAMTS9 /// ADAP2 /// ADCY3 /// ADCY4 /// ADORA3 /// AEBP1 /// AGMAT /// AGPAT2 /// AGPS /// AGT /// AGTRAP /// AHCTF1 /// AHI1 /// AHNAK /// AIF1 /// AIF1L /// AK1 /// AKAP7 /// AKIRIN1 /// AKNA /// ALCAM /// ALDH1A1 /// ALDH2 /// ALDH5A…
HNF4A	1547.26330082645	0.028783534214619	ABCA9 /// ABCB5 /// ABCC10 /// ABCD2 /// ABCD3 /// ABHD12 /// ABLIM1 /// ABLIM3 /// ACACB /// ACBD3 /// ACKR3 /// ACKR4 /// ACO1 /// ACOT7 /// ACSL1 /// ACSL5 /// ADAM33 /// ADAMTS12 /// ADAP2 /// ADIPOQ /// ADIPOR2 /// ADORA3 /// ADTRP /// AGFG1 /// AGL /// AGMAT /// AGPAT3 /// AGPS /// AGT /// AHNAK /// AIF1 /// AIFM2 /// AIM2 /// AJUBA /// AK4 /// AKR1A1 /// AKR1B10 /// ALDH1A1 /// ALDH5A1 ///…
HOMEZ	-1083.96761427183	1	ADAM19 /// ADD3 /// ANKRD12 /// AOC3 /// ARHGDIB /// ARPC1B /// BCL10 /// BCL2A1 /// CD44 /// CLIC2 /// CTTNBP2 /// DHRS9 /// E2F3 /// EGLN3 /// FILIP1L /// FNDC3A /// GPLD1 /// HLA-DOA /// HLA-DPA1 /// HLA-DPB1 /// ICA1 /// IL17RA /// KCNJ8 /// KCNMA1 /// LDLRAD4 /// MFHAS1 /// MIS18BP1 /// NAMPT /// NFIB /// NPY1R /// NUFIP2 /// PDPN /// PLAUR /// PTPRC /// PTTG1 /// RAB27A /// RAPGEF1 /// RASS…
HOXA1	-756.720848017125	0.999401608670295	ADAMTS17 /// ADD3 /// ALCAM /// ANK2 /// ANKRD6 /// ANP32A /// ARHGAP24 /// ARHGAP25 /// ARRDC3 /// ASAP1 /// ASPH /// ASPM /// BRD2 /// BTBD11 /// C1orf198 /// C6orf141 /// CAP1 /// CBX3 /// CD48 /// CD84 /// CDC42EP3 /// CFL1 /// CHN2 /// CKLF /// CLEC4A /// CLEC7A /// CNTRL /// COG6 /// CPED1 /// CPVL /// CRTAM /// CRYAB /// CS /// CTSL /// CXXC5 /// DAPK1 /// DEFB1 /// DHRS3 /// ECSCR /// EFC…
HOXA10	-126.463961141339	0.429228834564541	ACTA2 /// ADAM10 /// ADAM28 /// ADAMDEC1 /// ADD3 /// AMPD3 /// ANGPT1 /// ANKRD10 /// ANKRD22 /// ANKRD37 /// ANKRD6 /// ANTXR2 /// ANXA1 /// ARHGAP25 /// ARHGDIB /// ARL4C /// ARL6IP5 /// ARL6IP6 /// ARMC9 /// ARSB /// ASPA /// ATP2B1 /// ATP6V1B2 /// ATP8B4 /// ATXN3 /// B3GNT7 /// BACH1 /// BACH2 /// BASP1 /// BBX /// BCAR3 /// BCL11B /// BHLHE40 /// BLNK /// BLVRA /// BMP5 /// BOC /// BOD1L1…
HOXA11	-405.649083203072	0.689246573678072	ABCB5 /// ACSL3 /// ACTA2 /// ADAM10 /// ADAMTS5 /// ADAMTSL1 /// AGO2 /// AGO3 /// ANKRD12 /// ANKRD22 /// ANKRD37 /// ANKRD44 /// ANXA1 /// ARHGAP25 /// ARHGAP30 /// ARHGDIB /// ARL6IP6 /// ARSB /// ASPH /// ATP2B1 /// ATP8B4 /// BACH1 /// BACH2 /// BASP1 /// BAZ1A /// BCAR3 /// BCL11B /// BRD2 /// C1GALT1 /// C9orf72 /// CA2 /// CALD1 /// CAND1 /// CARD8 /// CBLB /// CD36 /// CD38 /// CD69 ///…
HOXA13	-123.720766255295	0.427221034214619	ABCB5 /// ABHD5 /// ABL2 /// ACTR2 /// ADAMTSL1 /// ADORA3 /// ADTRP /// ALDH6A1 /// AMPD1 /// ANGPTL1 /// ANKDD1A /// ANKRD44 /// ANKRD6 /// ANO6 /// APOLD1 /// ARGLU1 /// ARHGAP18 /// ARHGAP24 /// ARHGAP30 /// ARL8B /// ASPN /// ATP8B4 /// BACH1 /// BAZ1A /// BCL10 /// BCL11B /// BCL2 /// BCL6 /// BHLHE40 /// BLVRA /// BMP8B /// BRD2 /// BUB1B /// C11orf54 /// C1GALT1 /// C1orf162 /// C1orf54 /…
HOXA2	-677.502521455164	0.980198410769829	ABI1 /// ACSS2 /// ADAM9 /// ADAMTS17 /// ADD3 /// ADORA2B /// AIF1 /// ALCAM /// ALDH18A1 /// ANK2 /// ANKRD46 /// ANKRD6 /// ARHGAP24 /// ARHGAP25 /// ARHGAP32 /// ASAP1 /// BCL11A /// BRD2 /// BSG /// BTBD11 /// CAMK2G /// CBX3 /// CD48 /// CD84 /// CD93 /// CELF2 /// CFL1 /// CHN2 /// CHPT1 /// CLEC7A /// CLECL1 /// CLIC1 /// CNTRL /// COG6 /// COL6A3 /// CRTAM /// CSN1S1 /// CTSL /// CUX1 //…
HOXA3	-654.834928060841	0.964333446734059	ABRA /// ADD3 /// ANK2 /// ANKRD6 /// AP2B1 /// ARHGAP24 /// ARRDC3 /// ASNS /// BAZ1A /// BCL2 /// BMP8B /// BRD2 /// BTBD11 /// C1orf198 /// C1QTNF7 /// CA12 /// CAP1 /// CAPRIN1 /// CBX3 /// CCL13 /// CCL2 /// CCL8 /// CD300A /// CD48 /// CD59 /// CD84 /// CD93 /// CDK19 /// CEBPB /// CEP68 /// CHN2 /// CLEC7A /// CNTRL /// COL8A2 /// CPVL /// CSN1S1 /// CTSC /// CXXC5 /// DAB2 /// DAPK1 /// D…
HOXA4	-834.332684356811	1	AHCYL1 /// ANKRD6 /// AP2S1 /// ARHGAP18 /// ARHGAP24 /// B4GALT5 /// BAZ1A /// BCAR3 /// BHLHE22 /// BRD2 /// C1orf198 /// C5AR1 /// CBX3 /// CCR5 /// CEBPB /// CHN2 /// CLEC7A /// CPVL /// CRYAB /// CSNK1A1 /// CTSC /// CTSG /// CXCL2 /// CXCL3 /// CYLD /// DLG1 /// DMD /// DOCK10 /// EDEM2 /// EML1 /// FCGRT /// FNDC3B /// FNIP2 /// GAS7 /// GLRX /// GPR171 /// GSE1 /// GZMB /// GZMH /// HIPK2…
HOXA5	-444.291006611496	0.726416699066874	ABRACL /// ADAMTS17 /// ADCY7 /// ADD3 /// ADH4 /// AGPAT4 /// ANK3 /// ANKRD6 /// ANTXR2 /// ANXA6 /// ARHGAP18 /// ARHGAP22 /// ARHGAP25 /// ARHGAP32 /// ARHGAP6 /// ASPH /// ASPM /// ATF3 /// ATF7IP /// BACH1 /// BATF3 /// BCAT1 /// BCL11A /// BCL2A1 /// BLVRA /// BTBD11 /// BTN3A1 /// BTN3A2 /// BTN3A3 /// C6orf141 /// CALR /// CBX3 /// CCL2 /// CCL8 /// CCR2 /// CCR5 /// CCRL2 /// CD1C /// C…
HOXA6	-886.124453672949	1	ADAM28 /// ADAMDEC1 /// ADHFE1 /// AKT3 /// ANKRD46 /// ANKRD6 /// ARHGAP18 /// ARHGEF37 /// ASPH /// ATP13A3 /// BAZ1A /// BCAR3 /// BCL11A /// BLVRA /// BRD2 /// BSG /// BTNL9 /// C14orf180 /// CBX3 /// CD44 /// CD48 /// CDC42EP3 /// CHN2 /// CHPT1 /// CLEC4A /// CLEC7A /// CLECL1 /// CLMN /// CPVL /// CSGALNACT1 /// DAAM1 /// DHRS9 /// DICER1 /// DRAM1 /// EDEM2 /// EIF4E3 /// ERGIC3 /// ERRFI…
HOXA7	-691.111658046751	0.986792865474339	ADAM19 /// ADAM28 /// ADAMDEC1 /// AHCYL1 /// ANKRD6 /// AOAH /// AP2S1 /// ARHGAP24 /// ARHGAP30 /// ASPH /// ATG16L2 /// B4GALT5 /// BAZ1A /// BCAR3 /// BHLHE22 /// BID /// BOK /// BRD2 /// BTBD11 /// C1orf198 /// C5AR1 /// CAMK2G /// CBX3 /// CCR5 /// CD47 /// CD48 /// CDC42 /// CEBPB /// CHN2 /// CHST12 /// CLEC7A /// COQ2 /// CPVL /// CRYAB /// CSDE1 /// CSF1 /// CSNK1A1 /// CTBS /// CTSC //…
HOXA9	42.0746525577848	0.322806303460342	ABCA1 /// ACSL5 /// ACTR2 /// ADAMTS5 /// ADCY7 /// ADH4 /// ADORA3 /// ADRA2A /// AGPAT2 /// AHNAK /// AJUBA /// AKR1B10 /// ALOX5 /// AMPD1 /// ANGPT1 /// ANK2 /// ANKDD1A /// ANKRD37 /// ANKRD44 /// ANKRD6 /// ANP32E /// ANXA11 /// ANXA5 /// ARHGAP18 /// ARHGAP22 /// ARHGAP25 /// ARHGDIB /// ARL8B /// ARPC5 /// ARSB /// ATF7IP /// ATP6V1B2 /// ATP8B4 /// ATRN /// ATRX /// B3GNT5 /// BBIP1 /// …
HOXB13	-205.069655691879	0.492609715202177	ABCB5 /// ABHD5 /// ABL2 /// ACTR2 /// ADAM28 /// ADAMDEC1 /// ADAMTSL1 /// ADCY1 /// ADORA3 /// AMPD1 /// ANGPTL1 /// ANKDD1A /// ANO6 /// ANXA1 /// ANXA3 /// ARGLU1 /// ARHGAP18 /// ARHGAP24 /// ARHGAP30 /// ARL8B /// ASPN /// ATOX1 /// ATP2B1 /// ATP6V1A /// ATP8B4 /// BACH1 /// BAZ1A /// BCL10 /// BCL11B /// BCL2 /// BHLHE40 /// BLVRA /// BRD2 /// BUB1B /// C11orf54 /// C1GALT1 /// C1orf162 /…
HOXB2	-865.117413389515	1	ADAM28 /// ADAMTS17 /// ALDH18A1 /// ANK2 /// ANXA1 /// ASAP1 /// ATP1B3 /// BCL10 /// BIN2 /// BMP4 /// BTBD11 /// CALD1 /// CFL1 /// CNIH4 /// CNTRL /// CSDE1 /// CTBS /// CTSL /// CXXC5 /// DEFB1 /// DEGS1 /// DNMT3A /// ECSCR /// EFEMP2 /// EFHC1 /// EHBP1L1 /// EIF1AX /// EML1 /// ENTPD1 /// EPB41L3 /// ERC1 /// ETV1 /// EVL /// FMNL1 /// FOXO3 /// GALNT6 /// GLCCI1 /// GPR18 /// GPR183 /// …
HOXB3	-578.950479145797	0.888097783825817	ABI1 /// ABRA /// ACTN1 /// ADAM28 /// ADAM9 /// ADAMTS17 /// AHI1 /// ALCAM /// ALDH18A1 /// ALDH1A1 /// ANK2 /// ANKRD29 /// ANXA1 /// ARHGAP18 /// ARHGAP24 /// ARL4C /// ASAP1 /// ATP1A1 /// ATP1B3 /// B3GALNT1 /// BCAT1 /// BCL10 /// BCL2 /// BIN2 /// BMP4 /// BTBD11 /// BTN3A1 /// BTN3A2 /// BTN3A3 /// CALD1 /// CBX3 /// CCL20 /// CCL21 /// CD48 /// CD69 /// CD83 /// CD86 /// CDKN1A /// CHMP…
HOXB4	-819.387239025561	1	ABRACL /// ANK2 /// ANKRD6 /// AP2S1 /// ATG7 /// B4GALT5 /// BAZ1A /// BCAR3 /// BCL2 /// BHLHE22 /// BOK /// BRD2 /// C1orf198 /// C5AR1 /// CBX3 /// CCR5 /// CD47 /// CDK6 /// CEBPB /// CHN2 /// CLEC7A /// CPVL /// CSNK1A1 /// CTSC /// CTSG /// CXCL2 /// CXCL3 /// CYLD /// DCBLD1 /// DUSP10 /// EDEM2 /// EML4 /// FBXO6 /// FCGRT /// FKBP15 /// FNDC3B /// FNIP2 /// FOXN3 /// GAS7 /// GLRX /// G…
HOXB5	-596.502238817671	0.904877041213064	ABI1 /// ABLIM1 /// ADAM28 /// ADAM9 /// ADAMDEC1 /// ADD3 /// ALCAM /// ANKRD6 /// AOAH /// ARHGAP24 /// ARL6IP5 /// BACH2 /// BAZ1A /// BHLHE22 /// BID /// BOK /// BRD2 /// BTBD11 /// BTN3A1 /// BTN3A2 /// BTN3A3 /// C1orf198 /// C3AR1 /// C6orf141 /// CARD8 /// CBX3 /// CCDC69 /// CCR5 /// CD44 /// CD48 /// CDK6 /// CEBPB /// CELF2 /// CFL1 /// CHN2 /// CHPT1 /// CISH /// CLEC7A /// CNIH4 /// …
HOXB6	-1008.29118843409	1	AKAP7 /// ANKRD6 /// APBB1IP /// ARHGAP18 /// ARL4C /// ATP13A3 /// BCL11A /// CCDC102B /// CD44 /// CD53 /// CDC42EP3 /// CHIC2 /// CLECL1 /// CNIH4 /// CSDE1 /// CSN1S1 /// DCN /// EFHC1 /// EIF4E3 /// EML1 /// ENTPD1 /// FGL2 /// GIMAP6 /// GSAP /// HLA-DMB /// IFIT3 /// IL16 /// IL7R /// ITPK1 /// KLF2 /// LY86 /// MAP7D1 /// MBP /// MERTK /// MEST /// MFHAS1 /// MGA /// MGAT4C /// MYBL1 /// …
HOXB7	-921.551237507838	1	ABRA /// ADHFE1 /// ARHGAP30 /// ARL4C /// ATXN1 /// AZIN1 /// BAZ1A /// BOK /// BRD2 /// CCR5 /// CD47 /// CD48 /// CEBPB /// CHN2 /// CHST12 /// CLEC7A /// CNRIP1 /// CNTRL /// CPVL /// DCBLD1 /// DRAM1 /// EDEM2 /// EIF4E3 /// EPB41L3 /// FBLN5 /// FCER1G /// FCGR2A /// FH /// FNBP4 /// FRY /// FYCO1 /// GAS7 /// GLRX /// GPR18 /// GPR183 /// HLA-DMA /// HLA-DMB /// HLA-DOA /// HLA-DPA1 /// HL…
HOXB8	-788.188681076983	0.99999696248056	ABRACL /// ADAM28 /// ADAMDEC1 /// ADHFE1 /// AHCYL1 /// ANKRD46 /// ANKRD6 /// APOBEC3G /// ARFGAP3 /// ARHGAP18 /// ARHGAP6 /// ARHGEF37 /// ATP6V1B2 /// B4GALT5 /// BACH2 /// BAZ1A /// BCL11B /// BLVRA /// BRD2 /// CA2 /// CALD1 /// CCL18 /// CCL5 /// CD180 /// CD53 /// CFI /// CFL1 /// CFLAR /// CH25H /// CHSY1 /// CNRIP1 /// COL6A3 /// COX5A /// CPT1A /// CSF1 /// CSK /// CUX1 /// CYBA /// C…
HOXB9	-463.738232526369	0.748569328343701	ABCB5 /// ACSL5 /// ACTA2 /// ADAM10 /// ADAMDEC1 /// ADAMTS5 /// AGO2 /// ANKRD22 /// ANKRD37 /// ANO6 /// ARHGDIB /// ARL6IP6 /// ARL8B /// ARSB /// ATP8B4 /// B3GNT7 /// B4GALT5 /// BASP1 /// BCL10 /// BCL11B /// BCL2 /// BCL6 /// BHLHE40 /// BLVRA /// BRD2 /// C14orf39 /// C9orf72 /// CALD1 /// CARD8 /// CBLB /// CCL2 /// CCR1 /// CD274 /// CD38 /// CD48 /// CD69 /// CD84 /// CD86 /// CDK2AP1…
HOXC10	124.42428922056	0.274051078926905	ADAM10 /// ADAM28 /// ADAMDEC1 /// ADAMTSL1 /// ADD3 /// AMPD1 /// ANKDD1A /// ANKRD22 /// ANKRD37 /// ANKRD44 /// ANKRD6 /// ANTXR2 /// ANXA1 /// ARGLU1 /// ARHGAP18 /// ARHGAP24 /// ARHGAP25 /// ARHGDIB /// ARHGEF7 /// ARL4C /// ARL6IP5 /// ARMC9 /// ARNT /// ASPA /// ATP2B1 /// ATP6V1C1 /// ATP8B4 /// ATXN3 /// B3GNT7 /// B4GALT5 /// BACH1 /// BACH2 /// BAZ1A /// BCAR3 /// BCL10 /// BCL11B ///…
HOXC11	-62.413809967881	0.383754131026439	ABL2 /// ADAM10 /// ADAM28 /// ADAMDEC1 /// ADAMTS5 /// ADCY7 /// ADD3 /// AGO3 /// AMPD1 /// ANKRD10 /// ANKRD22 /// ANKRD37 /// ANTXR2 /// ANXA1 /// ARHGAP24 /// ARHGAP25 /// ARHGDIB /// ARHGEF7 /// ARL6IP5 /// ARL6IP6 /// ASPA /// ATF7IP /// ATP2B1 /// ATP8B4 /// ATXN3 /// B3GNT7 /// B4GALT5 /// BACH1 /// BACH2 /// BASP1 /// BAZ1A /// BCAR3 /// BCL10 /// BCL11B /// BCL2 /// BHLHE40 /// BLNK //…
HOXC12	-390.186702788051	0.677269634525661	ABL2 /// ACTA2 /// ACTN1 /// ADAM28 /// ADCY7 /// AGFG1 /// AGO2 /// ANKRD12 /// ANKRD22 /// ANKRD6 /// APOL3 /// ARHGAP18 /// ARHGAP25 /// ARHGAP5 /// ARHGDIB /// ARL4C /// ARL6IP5 /// ARL8B /// ASPA /// ATF3 /// ATG16L2 /// ATP8B4 /// ATXN3 /// BACE2 /// BACH1 /// BASP1 /// BCAR3 /// BCL11B /// BHLHE40 /// BOC /// BOD1L1 /// BRD2 /// C12orf4 /// CALD1 /// CARD8 /// CBLB /// CCL2 /// CCL8 /// CD…
HOXC13	-291.664769269524	0.58691254374028	ABCB5 /// ABI3BP /// ABL2 /// ACTR2 /// ADAMTSL1 /// ADORA3 /// AMPD1 /// ANGPTL1 /// ANKDD1A /// ANKRD44 /// ANO6 /// APOE /// APOLD1 /// ARGLU1 /// ARHGAP18 /// ARHGAP24 /// ARHGAP30 /// ARHGDIB /// ARL8B /// ASPN /// ATF7IP /// ATP8B4 /// BACH1 /// BACH2 /// BAZ1A /// BCL10 /// BCL11B /// BCL2 /// BCL6 /// BHLHE40 /// BLVRA /// BUB1B /// C11orf54 /// C1GALT1 /// C1orf162 /// C1orf54 /// CALD1 …
HOXC4	-807.621190149108	1	ACE /// ANGPTL7 /// ANKRD6 /// AP2S1 /// ARHGAP18 /// ARHGAP24 /// ATG7 /// B4GALT5 /// BAZ1A /// BHLHE22 /// BOK /// BRD2 /// C1orf198 /// CBX3 /// CCR5 /// CCR7 /// CD247 /// CD47 /// CEBPB /// CHN2 /// CLEC7A /// COX5A /// CPVL /// CREG1 /// CSK /// CSNK1A1 /// CTSC /// CTSG /// CXCL2 /// CYB561 /// CYLD /// DCBLD1 /// EDEM2 /// ENAH /// EPHX1 /// ERC1 /// ERGIC3 /// FBXO6 /// FCGRT /// FIBIN …
HOXC5	-872.91054272827	1	ANGPTL7 /// ANKRD6 /// AP2S1 /// ARL4C /// BAZ1A /// BCAR3 /// BOK /// BRD2 /// CBX3 /// CCR5 /// CEBPB /// CHN2 /// CKLF /// CLEC7A /// CPVL /// CSNK1A1 /// CTSC /// CTSG /// CTSL /// CXCR2 /// CYLD /// DAPP1 /// DCBLD1 /// DIAPH2 /// DNAJB14 /// DRAM1 /// DUSP6 /// EDEM2 /// EML1 /// FBXO6 /// FCGRT /// FKBP15 /// FNDC3B /// FNIP2 /// GAS7 /// GLRX /// GNPTAB /// GPR18 /// GPR183 /// GSE1 /// G…
HOXC6	-819.471327286848	1	ADAM28 /// ADAMDEC1 /// ADHFE1 /// ANKRD6 /// AOAH /// ARHGAP18 /// ARID1B /// ASPH /// ATP13A3 /// BACH2 /// BAZ1A /// BHLHE22 /// BLVRA /// BOK /// BRD2 /// C1orf198 /// CBX3 /// CD53 /// CHN2 /// CLEC7A /// CNIH4 /// CPVL /// CTSC /// CTSG /// CYFIP2 /// CYLD /// DNMT3A /// DOCK4 /// DOCK9 /// DPY19L2 /// DRAM1 /// EDEM2 /// EIF4E3 /// EPB41L3 /// ERC1 /// ERRFI1 /// FCGRT /// FGFR1OP2 /// GAS…
HOXC8	-855.464039757945	1	ADAM28 /// ADAMDEC1 /// ADHFE1 /// AKAP7 /// AKT3 /// ANKRD6 /// AOAH /// ARHGAP18 /// ARHGAP32 /// ASPH /// BACH2 /// BCL11A /// BCL11B /// BLVRA /// BSG /// C14orf180 /// CBX3 /// CD44 /// CD48 /// CD84 /// CDC42EP3 /// CHD9 /// CHN2 /// CLEC4A /// CLEC7A /// CPM /// CPVL /// CWC22 /// DHRS9 /// EDEM2 /// EIF4E3 /// ENG /// ERGIC3 /// ERRFI1 /// FAM107B /// FIBIN /// FILIP1 /// FYCO1 /// GAS7 /…
HOXC9	-748.498085607112	0.998854855171073	ABRACL /// ACSL3 /// ADAMTS5 /// ADHFE1 /// AGFG1 /// AGO2 /// AHCTF1 /// ANKRD6 /// AOAH /// ARHGAP30 /// ARHGAP6 /// ARHGAP9 /// ARHGDIB /// ARL4C /// ATP6V1D /// ATXN3 /// BCAR3 /// BCL2 /// BLNK /// BLVRA /// BMP5 /// BRD2 /// CARD8 /// CCR1 /// CD52 /// CD82 /// CD86 /// CDK2AP1 /// CDKN2C /// CFL1 /// CHFR /// CHST2 /// CNIH4 /// CNR1 /// COL4A3 /// CPSF2 /// CSDE1 /// CSF1 /// DAPK1 /// DH…
HOXD1	-889.223641377629	1	ADAM28 /// ADAM9 /// ADAMTS17 /// ADHFE1 /// ANK2 /// ANKRD6 /// ARHGAP24 /// ARL6IP5 /// ASPH /// BRD2 /// BTBD11 /// C1orf198 /// C6orf62 /// CA12 /// CBX3 /// CBX5 /// CD48 /// CEBPB /// CHN2 /// CLEC7A /// CNTRL /// CPED1 /// CSGALNACT1 /// CTSC /// CXXC5 /// DAPK1 /// DCBLD1 /// DDX21 /// DSE /// ECSCR /// EIF4E3 /// ELF1 /// ELK3 /// EML1 /// ENTPD1 /// ETV1 /// FBXO21 /// FGFR1 /// FMNL1 /…
HOXD10	-430.671384122994	0.712082644828927	ABCA9 /// ABCB5 /// ACP5 /// ACSL5 /// ADAM28 /// ADAMDEC1 /// ADAP1 /// ANGPTL1 /// ANKDD1A /// ANKRD44 /// ANTXR2 /// APOL1 /// APOL2 /// APOL3 /// ARHGAP30 /// ARL6IP6 /// ARL8B /// ARMC9 /// ASPH /// ASPN /// ATOX1 /// ATP2B1 /// ATP6V1A /// ATP8A1 /// ATP8B4 /// BACH1 /// BCL11A /// BCL11B /// BCL2 /// BHLHE40 /// BTN3A1 /// BTN3A3 /// C1GALT1 /// C5AR1 /// CA2 /// CCDC102B /// CCL4 /// CCR1…
HOXD11	-367.722418906572	0.660028674183515	ABL2 /// ADAM10 /// ADAM28 /// ADAMDEC1 /// ADCY7 /// AGFG1 /// ANKRD10 /// ANKRD22 /// ANKRD37 /// ANKRD44 /// ANTXR2 /// ARHGAP25 /// ARHGDIB /// ARL4C /// ARL6IP5 /// ARL6IP6 /// ASPA /// ATF7IP /// ATG16L2 /// ATP2B1 /// ATP8B4 /// B3GNT7 /// BACH1 /// BACH2 /// BASP1 /// BCAR3 /// BCL11B /// BHLHE40 /// BLVRA /// BOC /// BOD1L1 /// BRD2 /// C9orf72 /// CALD1 /// CAND1 /// CARD8 /// CBLB /// …
HOXD12	-374.958903212156	0.665708835536547	ACTA2 /// ADAM10 /// ADAM28 /// ADAMDEC1 /// ADAP1 /// AGO2 /// AMPD1 /// ANGPTL1 /// ANKRD22 /// ANO6 /// ARGLU1 /// ARHGAP24 /// ARHGAP25 /// ARHGAP6 /// ARHGDIB /// ARL4C /// ARL6IP5 /// ARL8B /// ASPN /// ATF3 /// ATF7IP /// ATP8B4 /// ATXN3 /// BACE2 /// BACH2 /// BASP1 /// BCL11B /// BHLHE40 /// BMP8B /// BOC /// BOD1L1 /// BRD2 /// CALD1 /// CARD8 /// CBLB /// CBX5 /// CCDC71L /// CD6 /// …
HOXD13	-45.616571837872	0.374173794712286	ABCB5 /// ABCC3 /// ABHD5 /// ABL2 /// ACSL5 /// ACTR2 /// ADAMTS5 /// ADAMTSL1 /// ADCY1 /// ADORA3 /// ADTRP /// ALDH6A1 /// AMPD1 /// ANGPT1 /// ANGPTL1 /// ANKDD1A /// ANKRD44 /// ANKRD6 /// ANO6 /// ANXA1 /// ANXA3 /// APOBEC3G /// APOLD1 /// ARGLU1 /// ARHGAP18 /// ARHGAP24 /// ARHGAP25 /// ARHGAP30 /// ARL6IP5 /// ARL8B /// ASAP1 /// ASPN /// ATP2B1 /// ATP6V1A /// ATP8B4 /// ATXN3 /// AZI…
HOXD3	-583.365203357152	0.892635837869362	ADAM28 /// ADAMTS17 /// ADD3 /// AKT3 /// ANK2 /// ANKRD6 /// ANP32A /// ANXA1 /// AOAH /// ARHGAP24 /// ARHGAP25 /// ARHGAP32 /// ARRB2 /// ASAP1 /// ASPH /// BCL6 /// BIN2 /// BLVRA /// BRD2 /// BSG /// BTBD11 /// BTN3A2 /// C3AR1 /// C5AR1 /// CARD8 /// CBX3 /// CCDC102B /// CCR7 /// CD247 /// CD28 /// CD44 /// CD48 /// CD52 /// CD84 /// CD86 /// CDK5RAP2 /// CELF2 /// CFL1 /// CHN2 /// CISH /…
HOXD8	-472.851826408716	0.758890819401244	ABHD5 /// ABI1 /// ABLIM1 /// ABRACL /// ADAMDEC1 /// ADD3 /// AHCTF1 /// AHNAK2 /// ALCAM /// ANK2 /// ANKRD46 /// ANXA1 /// AP2S1 /// ARHGAP18 /// ARHGAP29 /// ARHGAP30 /// ARHGDIB /// ARL4C /// ASAP1 /// ASH1L /// ATF5 /// ATXN1 /// AZIN1 /// BACH2 /// BAZ1A /// BCL11B /// BHLHE41 /// BHMT2 /// BIN2 /// BLVRA /// BOC /// BOK /// BRD2 /// BTG1 /// C1QTNF7 /// C5AR1 /// CARD8 /// CCDC69 /// CCL2…
HOXD9	43.3995707165424	0.321882897550544	ABCB5 /// ABL2 /// ACTN1 /// ACTR2 /// ADAM10 /// ADAM8 /// ADAMTSL1 /// ADH4 /// ADORA3 /// AFF3 /// AGO2 /// ANKDD1A /// ANKRD22 /// ANKRD37 /// ANKRD6 /// ANO6 /// ANPEP /// ANXA1 /// ARHGAP25 /// ARHGAP30 /// ARHGDIB /// ARL6IP5 /// ARMC9 /// ARNT /// ARSB /// ATP6V1C1 /// ATP8B4 /// ATXN3 /// B3GNT7 /// B4GALT5 /// BACE2 /// BACH1 /// BACH2 /// BASP1 /// BAZ1A /// BCAR3 /// BCL10 /// BCL11B …
HSF1	814.310309225506	0.085767398911353	ABHD14B /// ABHD2 /// ABHD3 /// ABI1 /// ABLIM1 /// ACACB /// ACCS /// ACOT7 /// ACSL1 /// ACTA2 /// ACTG2 /// ADAMDEC1 /// ADCY3 /// ADCY7 /// ADRA2A /// ADTRP /// AGAP1 /// AGPAT2 /// AHCYL1 /// AK1 /// AK4 /// ALPK1 /// ANGPTL4 /// ANGPTL7 /// ANK2 /// ANKH /// ANKMY2 /// ANKRD12 /// ANKRD22 /// ANKRD37 /// ANLN /// ANXA11 /// ANXA5 /// ANXA6 /// APOC1 /// APOE /// APOL1 /// APP /// ARHGAP20 /…
HSF2	69.3485610769062	0.304523473950233	ABHD14B /// ABHD2 /// ABHD3 /// ACCS /// ACOT7 /// ADAMTS18 /// ADCY7 /// AHCYL1 /// AK1 /// ANGPTL7 /// ANK2 /// ANKMY2 /// ANKRD12 /// ANKRD37 /// ANLN /// ANXA5 /// ANXA6 /// APP /// ARHGAP6 /// ARL4C /// ARL6IP5 /// ARSA /// ASAH1 /// ASPH /// ATG16L2 /// ATP8B4 /// ATRN /// BACH1 /// BCL6 /// BCR /// BHMT2 /// BID /// BIRC3 /// BVES /// C12orf57 /// C15orf48 /// CAB39 /// CAMK1D /// CAMK2D /…
HSF4	-186.438433454708	0.4751014531493	ABCB5 /// ABHD3 /// ACCS /// ACOT7 /// ADCY7 /// AGPAT2 /// AHCYL1 /// AK1 /// ANGPTL7 /// ANKMY2 /// ANKRD12 /// ANKRD22 /// ANKRD37 /// ANLN /// APP /// ARHGAP5 /// ARHGDIB /// ARL4C /// ARPC2 /// ARSA /// ASPH /// ASPN /// ATF5 /// ATG16L2 /// ATRN /// BACH1 /// BCL11A /// BCR /// BHMT2 /// BID /// BLOC1S6 /// BST2 /// BVES /// C11orf54 /// C15orf48 /// CAB39 /// CAMK2D /// CASP7 /// CAT /// C…
HSFY2	-1107.1960985021	1	AP2B1 /// ARHGAP25 /// ARL6IP5 /// ATP6V1B2 /// B4GALT5 /// CARD16 /// CCL13 /// CCL2 /// CCL8 /// CD163 /// CSN1S1 /// CXCL6 /// CYP26B1 /// EID1 /// FAP /// FGFR1 /// FRMD4B /// HCAR3 /// HSD17B11 /// IKZF3 /// JAZF1 /// LDLRAD4 /// MMP3 /// OGDH /// PLD1 /// PSTPIP1 /// RAB5A /// RBX1 /// RPS6KA5 /// SLC1A3 /// SLCO4A1 /// SLFN11 /// SPTBN1 /// TIA1 /// TPCN1 /// TRIB1 /// TRIM59 /// TSPAN3 //…
ID4	-506.212661000336	0.798937475699845	ABLIM1 /// ACTN1 /// ADAP1 /// ADRM1 /// AGPAT2 /// ALDOA /// ANKRD22 /// ANO5 /// APBB1IP /// APOBEC3B /// APOL1 /// AQP3 /// ARHGAP6 /// ARHGEF2 /// ARHGEF7 /// ARL4C /// ARSB /// ATP1B1 /// ATP8A1 /// B4GALT5 /// BCL2 /// BIN1 /// BIRC3 /// BIRC5 /// BTG2 /// BUB1B /// C5AR1 /// CADM1 /// CASC4 /// CCDC85A /// CD300LF /// CD47 /// CD79A /// CD83 /// CDK2AP1 /// CFLAR /// CHI3L1 /// CIITA /// C…
IKZF1	-257.032521558168	0.548229733670295	ABCA1 /// ABCC3 /// ABHD2 /// ACTN1 /// ADORA3 /// ADTRP /// AFAP1L1 /// AHNAK /// AIF1 /// AJUBA /// ANGPT1 /// ANKRD28 /// ANP32E /// ANTXR2 /// ANXA1 /// APBB1IP /// AQP1 /// ARHGAP22 /// ARHGAP24 /// ARHGDIB /// ARHGEF12 /// ARHGEF2 /// ASAP1 /// ATG16L2 /// ATOX1 /// ATXN1 /// AXIN2 /// B3GNT2 /// BBIP1 /// BCL11A /// BCL11B /// BCL2A1 /// C11orf54 /// C19orf12 /// C1QTNF7 /// CA3 /// CARD16…
IKZF2	160.856593152329	0.258353178460342	ABCA6 /// ABCA9 /// ABCB5 /// ABL2 /// ABLIM1 /// ACTN1 /// ADAMDEC1 /// ADAMTS18 /// ADAMTS5 /// ADAMTS6 /// ADORA3 /// ADPGK /// ADTRP /// AGO3 /// AHR /// AIF1 /// AKAP12 /// ALOX5 /// AMOTL2 /// ANGPT2 /// ANK2 /// ANKRD22 /// ANKRD40 /// ANKRD44 /// ANKRD46 /// ANXA1 /// ANXA4 /// AOAH /// AOX1 /// AP2B1 /// APBB2 /// ARFGAP3 /// ARHGAP24 /// ARHGAP25 /// ARHGAP28 /// ARHGDIB /// ARHGEF2 ///…
IKZF3	-864.810270890337	1	ABRA /// AHCYL1 /// ANG /// ANKRD28 /// APMAP /// ASPH /// ASPHD2 /// ATOX1 /// ATP1A1 /// BBIP1 /// BOK /// C19orf12 /// CCL13 /// CCL2 /// CCL8 /// CCR1 /// CD180 /// CD209 /// CDKN1C /// CRISPLD2 /// CSF1 /// CST7 /// CTTNBP2 /// CYBA /// DAPK1 /// DAPP1 /// DNASE1L3 /// DOCK9 /// DRAM1 /// DUSP6 /// EGFL7 /// EMILIN2 /// FAM49A /// FGF10 /// FGL2 /// FNIP2 /// FSCN1 /// GCA /// GNPTAB /// GSA…
INSM1	-248.973455937233	0.539184000777605	ABCG1 /// ACP5 /// ACSL5 /// ADTRP /// AEBP1 /// AFAP1L1 /// ALDH2 /// ALDH3A2 /// ALOX5 /// ALOX5AP /// ANXA4 /// AOC3 /// APLNR /// APOC1 /// APOE /// APOL6 /// AQP1 /// ARHGAP22 /// ARHGEF12 /// ARHGEF2 /// ARL4C /// ARNTL /// ASPH /// ATF3 /// ATP6V0D1 /// BBX /// BID /// BOK /// C14orf180 /// C1orf115 /// C1QA /// CAMK1D /// CBFA2T2 /// CBFB /// CBR3 /// CCDC8 /// CCDC85A /// CCDC91 /// CCNG…
IRF	1857.52829267572	0.016041140163297	AAMDC /// ABCA8 /// ABCC4 /// ABHD12 /// ABLIM1 /// ACACB /// ACCS /// ACER3 /// ACP2 /// ACSL5 /// ACTR3 /// ADAM12 /// ADAM28 /// ADAM33 /// ADAM9 /// ADAMDEC1 /// ADAMTS6 /// ADAMTSL1 /// ADCY4 /// ADCY7 /// ADH1B /// ADHFE1 /// ADIPOQ /// ADORA3 /// ADTRP /// AGO3 /// AIM2 /// AK4 /// AKR1C1 /// ALCAM /// ALDH1A1 /// ALDH5A1 /// ALOX5 /// ALOX5AP /// AMPH /// ANKDD1A /// ANKRD28 /// ANKRD40 /…
IRF1	634.307942252616	0.117041699066874	AAMDC /// ABCD2 /// ACP2 /// ACTA2 /// ADAM12 /// ADAM9 /// ADAMDEC1 /// ADAMTS1 /// ADAMTS18 /// ADAMTS6 /// ADAP2 /// ADCY4 /// ADD3 /// ADPGK /// ADTRP /// AGO3 /// AGPAT3 /// AHI1 /// AK4 /// AKNA /// AKT3 /// ALCAM /// ALDH5A1 /// ALOX5 /// ANKDD1A /// ANKRD28 /// ANKRD6 /// ANO1 /// ANTXR2 /// ANXA1 /// AOAH /// AP2B1 /// APBB1IP /// APLP2 /// APOBEC3B /// APOBEC3G /// APOD /// APOL1 /// AP…
IRF2	211.71281183005	0.238077736197512	AAMDC /// ABCA6 /// ACACB /// ACCS /// ACP2 /// ACTN1 /// ADAM12 /// ADAM8 /// ADAMTS6 /// ADCY3 /// ADD3 /// ADH1B /// ADPGK /// ADTRP /// AGPAT3 /// AKT3 /// ALCAM /// ALDH5A1 /// ALOX5 /// ANKRD12 /// ANKRD44 /// ANPEP /// ANTXR1 /// ANXA4 /// AP2B1 /// APBB1IP /// APOBEC3G /// APOC1 /// APOE /// APOL1 /// APOL6 /// ARHGAP1 /// ARHGAP18 /// ARHGAP24 /// ARHGAP25 /// ARHGAP5 /// ARL4C /// ATF3 …
IRF3	750.222586587601	0.096948507970451	ABCD2 /// ABRACL /// ACCS /// ACKR4 /// ADAM28 /// ADAM33 /// ADAM8 /// ADAM9 /// ADAMDEC1 /// ADAMTS6 /// ADPGK /// AGPAT3 /// AHCTF1 /// AIM2 /// ALCAM /// ALDH1A1 /// ALOX5 /// AMPH /// ANG /// ANKDD1A /// ANKMY2 /// ANKRD28 /// ANKRD44 /// ANTXR1 /// ANXA11 /// ANXA3 /// ANXA5 /// AOC3 /// APBB1IP /// APOBEC3B /// APOBEC3G /// APOL1 /// APOL6 /// ARHGAP25 /// ARHGAP26 /// ARHGAP5 /// ARHGAP6 …
IRF4	-177.742025796291	0.467692943234837	ACOX1 /// ACP2 /// ACTR3 /// ADAMTS6 /// ALOX5 /// ANAPC5 /// ANKDD1A /// ANTXR2 /// ARF6 /// ARHGAP22 /// ARHGAP25 /// ARMCX1 /// ASAP1 /// ATOX1 /// ATP10A /// ATP8B2 /// B2M /// B4GALT5 /// BASP1 /// BATF2 /// BCAR3 /// BCL6 /// BTC /// BTK /// C12orf75 /// C15orf48 /// C1GALT1C1 /// C1R /// CAB39 /// CAPN6 /// CARD16 /// CASP1 /// CASP7 /// CBX3 /// CCDC69 /// CCND2 /// CCR7 /// CD247 /// CD2…
IRF5	-334.37876772204	0.631694692846034	ABRACL /// ACLY /// ACP2 /// ALCAM /// ALOX5 /// ALPK1 /// ANKDD1A /// ANKRD46 /// APIP /// APOL6 /// ARHGAP25 /// ARL6IP1 /// ATP10A /// B2M /// BASP1 /// BATF2 /// BTC /// C12orf75 /// C15orf48 /// C1GALT1C1 /// C1R /// CAPN6 /// CARD16 /// CASP1 /// CASP7 /// CBL /// CCDC69 /// CCL13 /// CCL2 /// CCL8 /// CCND2 /// CCR7 /// CD274 /// CD300LF /// CD44 /// CD47 /// CDKN1C /// CFI /// CFLAR /// C…
IRF6	-832.852553156375	1	ACLY /// ACP2 /// ADAMTS17 /// ALCAM /// ALPK1 /// ANKDD1A /// ANP32E /// ARHGAP25 /// ATP10A /// CASP7 /// CD300LF /// CD47 /// CIITA /// CREB1 /// CUL4B /// DDR2 /// DDX60L /// ECT2 /// EHD4 /// EIF4B /// EMP2 /// ENDOD1 /// EPM2AIP1 /// FAR2 /// GATM /// GNB4 /// GPRIN3 /// HIF1A /// HTR2B /// IFI27 /// IFIT5 /// IFITM3 /// IKZF1 /// IL1RN /// ISG15 /// ITK /// KCNN4 /// KLF6 /// KMO /// LAMP2…
IRF7	498.720593743996	0.154567214230171	AAMDC /// ABCA6 /// ABCC4 /// ABLIM1 /// ACTN1 /// ADAMDEC1 /// ADAMTS6 /// ADCY4 /// ADORA3 /// ADTRP /// AGPAT3 /// AK4 /// ALCAM /// ALOX5 /// ANGPT2 /// ANK2 /// ANKDD1A /// AP2B1 /// APOBEC3G /// APOD /// APOL1 /// APOL6 /// AQP9 /// ARFGAP3 /// ARHGAP25 /// ARMCX1 /// ASPA /// ASPH /// ASPM /// ATF3 /// ATOX1 /// ATP8B2 /// ATP8B4 /// AXL /// B2M /// B3GNT2 /// BACE1 /// BATF2 /// BCAT1 ///…
IRF8	528.371926143621	0.144637563180404	ABLIM1 /// ABRACL /// ACKR4 /// ACP2 /// ACSL3 /// ACTA2 /// ADAM28 /// ADAM33 /// ADAMDEC1 /// ADAMTS6 /// ADH1B /// ADTRP /// AGPAT3 /// AIM2 /// AK4 /// AKT3 /// ALCAM /// ALOX5 /// ALPK1 /// ANKDD1A /// ANKRD44 /// ANTXR2 /// ANXA11 /// ANXA4 /// AP2B1 /// APOBEC3B /// APOBEC3G /// APOD /// APOL1 /// APOL6 /// ARHGAP24 /// ARHGAP25 /// ARHGAP26 /// ARHGAP30 /// ARHGEF2 /// ARMCX1 /// ARMCX3 /…
IRF9	840.654433466383	0.0811807445567652	ABCA8 /// ABHD12 /// ABRACL /// ACP2 /// ACTR3 /// ADAM28 /// ADAM33 /// ADAMDEC1 /// ADAMTS6 /// ADH1B /// ADPGK /// ADTRP /// AGO3 /// AGPAT3 /// AHNAK /// AKT2 /// AKT3 /// ALCAM /// ALDH1A1 /// ALOX5 /// ANG /// ANGPTL1 /// ANGPTL4 /// ANKDD1A /// ANKMY2 /// ANKRD44 /// ANXA11 /// AP2B1 /// APBB1IP /// APOBEC3B /// APOBEC3G /// APOD /// APOE /// APOL1 /// APOL6 /// ARHGAP24 /// ARHGAP25 /// A…
IRX2	-823.320092195143	1	ABHD2 /// ABLIM1 /// ADTRP /// AKNA /// ANGPT1 /// AP1S2 /// ARFGAP3 /// ARL4C /// ASPM /// B2M /// B3GALNT1 /// BACH2 /// BCAT1 /// BCL2A1 /// BMP5 /// C11orf54 /// CASP1 /// CD163 /// CD180 /// CD1C /// CD36 /// CD3D /// CD52 /// CD86 /// CELF2 /// CHFR /// COL8A2 /// CORO1C /// CP /// CPM /// CSGALNACT1 /// DAB2 /// DPAGT1 /// DPEP2 /// DUSP10 /// EIF4E3 /// EML4 /// EVI2B /// FAM162A /// FAM4…
IRX3	-695.469916069173	0.988697390163297	ABLIM1 /// ACACB /// ACTR3 /// ADTRP /// ANGPT1 /// ANKDD1A /// AP1S2 /// AQP9 /// ARFGAP3 /// ARL4C /// ASH1L /// ASPH /// ASPM /// B2M /// BACH2 /// BCAT1 /// BCL2A1 /// BLVRA /// BMP5 /// C11orf54 /// CASP1 /// CCL2 /// CCNG2 /// CD163 /// CD36 /// CD47 /// CD52 /// CD86 /// CD8A /// CFLAR /// CHD9 /// CLEC4E /// COL4A1 /// COL4A2 /// COPA /// CP /// CPM /// CPQ /// CPT1A /// CXCL1 /// CYFIP2 …
IRX4	-850.777571779559	1	ADTRP /// AP1S2 /// ASPM /// B2M /// BACH2 /// C11orf54 /// CASP1 /// CCDC102B /// CD47 /// CD52 /// CELF2 /// CEP95 /// CPM /// CYP1B1 /// DAB2 /// DDX5 /// DMXL2 /// DPAGT1 /// DUSP10 /// EIF4E3 /// EPB41L3 /// EVI2B /// F8 /// FAM118A /// FAM43A /// FAM49A /// FBXL14 /// FILIP1L /// FRY /// FYN /// GNPTAB /// GPC6 /// GPLD1 /// GPR82 /// HPGDS /// HTATSF1 /// HYOU1 /// IFI16 /// IL6R /// IRAK1…
IRX5	-812.029134474303	1	ABHD2 /// ADTRP /// AKNA /// ANGPT1 /// AP1S2 /// ARFGAP3 /// ARL4C /// ASPM /// B2M /// B3GALNT1 /// BACH2 /// BCL2A1 /// BNIP3L /// C11orf54 /// CASP1 /// CCR1 /// CD163 /// CD36 /// CD3D /// CD52 /// CD86 /// CELF2 /// CHFR /// CLEC7A /// COL8A2 /// CORO1C /// CP /// CPM /// CPQ /// DAB2 /// DPAGT1 /// DPEP2 /// DUSP10 /// EIF4E3 /// EML4 /// EVI2B /// FAM107B /// FAM162A /// FAM43A /// FAM49A…
IRX6	-873.510742149115	1	ADTRP /// ANGPT1 /// AP1S2 /// ASPM /// B2M /// BACH2 /// C11orf54 /// C6orf62 /// CASP1 /// CD247 /// CD36 /// CD47 /// CD52 /// CELF2 /// CFI /// CLEC7A /// COL4A1 /// COL4A2 /// CP /// CPM /// DAB2 /// DPAGT1 /// DRAM1 /// DUSP10 /// EIF4E3 /// EVI2B /// FAM43A /// FAM49A /// FBXL14 /// FILIP1L /// FRY /// GALM /// GNPTAB /// GPC6 /// GPLD1 /// HOXC9 /// HPGDS /// HYOU1 /// IRAK1 /// ITGA4 ///…
ISL2	-522.390561851887	0.819604757970451	ABCG1 /// ACACB /// ACKR4 /// ACYP1 /// ADAM19 /// ADAM28 /// AKAP13 /// AKNA /// AKR7A2 /// ANKRD12 /// ANTXR2 /// ANXA1 /// ARHGAP22 /// ARL6IP5 /// ARL6IP6 /// ATXN1 /// BAZ1A /// BCL11B /// BIN2 /// BLOC1S6 /// BRD2 /// BUB1B /// C11orf54 /// C3AR1 /// CALD1 /// CAPZB /// CCL13 /// CCL2 /// CCL8 /// CCR7 /// CD274 /// CD36 /// CD38 /// CD69 /// CD83 /// CD86 /// CELF2 /// CHN2 /// CHPF2 /// C…
ISX	-218.285412889534	0.506023401049767	ABCA6 /// ABI1 /// ACLY /// ACTA2 /// ADA /// ADAM19 /// ADD3 /// AHCYL1 /// AIM2 /// ALAD /// ALPK1 /// ANGPT2 /// ANGPTL7 /// ANK2 /// ANK3 /// ANKRD10 /// ANKRD22 /// AP2B1 /// APOD /// ARHGAP24 /// ARHGAP25 /// ARHGAP30 /// ARHGEF7 /// ARID1B /// ARL15 /// ARL4C /// ARL6IP5 /// ARPC5 /// ARRDC3 /// ATF7IP /// B3GALNT1 /// BCAR3 /// BCL11B /// BCL2 /// BIRC3 /// BLVRA /// BOC /// BST2 /// BTN3…
ITGB2	-92.2521996888288	0.403655958398134	ABI1 /// ACACA /// ACBD3 /// ACSS2 /// ADAM8 /// ADORA3 /// AGPAT2 /// AK4 /// AKAP9 /// ALDH3A2 /// ALOX5 /// APLP2 /// APMAP /// APOC1 /// APOLD1 /// ARHGAP30 /// ARHGEF2 /// ARHGEF37 /// ARL4C /// ATP2B4 /// ATP6V1B2 /// AZIN1 /// BATF /// BCL2 /// BEX5 /// BTG2 /// C5orf24 /// CALCRL /// CAP1 /// CAPS /// CASP1 /// CCL2 /// CCL4 /// CCR1 /// CCR7 /// CD180 /// CD36 /// CD47 /// CD52 /// CD58 …
JDP2	1189.37742689921	0.0505048357309487	ABCA1 /// ABCC3 /// ABHD5 /// ABI3BP /// ABLIM3 /// ACER3 /// ACTA2 /// ACTR3 /// ACVR1 /// ADAM10 /// ADAM28 /// ADAM8 /// ADAMDEC1 /// ADAMTSL1 /// ADCY7 /// AGPAT4 /// AHCYL1 /// AHI1 /// AK1 /// AKIRIN1 /// ALDH5A1 /// ALOX5 /// AMOTL2 /// ANAPC5 /// ANG /// ANGPT2 /// ANGPTL2 /// ANGPTL4 /// ANO6 /// ANP32A /// ANXA4 /// ANXA5 /// AP2B1 /// APMAP /// APOBEC3G /// APOL1 /// APOL2 /// APPL1 //…
KLF12	1172.51391520399	0.0518383067651633	ABCC10 /// ABCC4 /// ABHD14B /// ABHD2 /// ABHD5 /// ABRA /// ACAA2 /// ACADSB /// ACER3 /// ACSS2 /// ACTA2 /// ADA /// ADAM8 /// ADAM9 /// ADTRP /// AGT /// AHNAK /// AK1 /// AKR7A2 /// AKT2 /// ALAD /// ALDH6A1 /// ANG /// ANKRD10 /// ANKRD12 /// ANKRD9 /// ANPEP /// ANTXR2 /// ANXA6 /// APIP /// APLP2 /// ARF6 /// ARHGAP26 /// ARHGAP28 /// ARL4C /// ARNT /// ARPC1B /// ARPC5 /// ASAH1 /// ASA…
KLF13	136.587765212406	0.268598731531882	ABHD2 /// ABLIM3 /// ACAA2 /// ADAM8 /// ADAM9 /// ADAMTS12 /// ADRB1 /// ADTRP /// AGL /// AKAP1 /// AKT2 /// ALAD /// ALDH6A1 /// ALPK1 /// ALYREF /// AMD1 /// ANG /// ANKRD12 /// ANKRD44 /// ANXA11 /// AP2S1 /// APIP /// APLP2 /// ARFIP1 /// ARHGAP26 /// ARHGAP30 /// ARL4C /// ARL6IP5 /// ARNT /// ASAH1 /// ASPH /// ATOX1 /// AVPI1 /// AZIN1 /// BCL11B /// BCL2 /// BMPR1A /// BUB1B /// C12orf7…
KLF14	2212.53558279189	0.013598974533437	AAMDC /// ABCC10 /// ABHD14B /// ABHD2 /// ABHD3 /// ABHD5 /// ABLIM3 /// ABRACL /// ACAA2 /// ACACA /// ACADSB /// ACADVL /// ACER3 /// ACOX1 /// ACP2 /// ACP5 /// ACSL1 /// ACSS2 /// ACTN1 /// ACVR1C /// ADAM19 /// ADAM8 /// ADAM9 /// ADD3 /// ADORA3 /// ADRB1 /// ADRM1 /// AEBP1 /// AHNAK /// AJUBA /// AKAP1 /// AKAP13 /// AKR1A1 /// AKR7A2 /// AKT2 /// ALAD /// ALDH6A1 /// ANG /// ANGPTL4 ///…
KLF16	4052.2210640034	0.0015552099533437	AAMDC /// AASDHPPT /// ABHD14B /// ABHD2 /// ABHD5 /// ABI1 /// ABI2 /// ABLIM1 /// ABRACL /// ACAA2 /// ACACA /// ACACB /// ACADSB /// ACADVL /// ACBD3 /// ACER3 /// ACKR3 /// ACLY /// ACP2 /// ACP5 /// ACSS2 /// ACTN1 /// ACVR1C /// ADAM23 /// ADAM8 /// ADAP1 /// ADCY2 /// ADCY6 /// ADCY7 /// ADD3 /// ADH1B /// ADORA3 /// ADRA2A /// ADRB1 /// ADTRP /// AEBP1 /// AGMAT /// AGPAT2 /// AHNAK /// A…
KLF4	4190.13514031874	0.0015552099533437	AAMDC /// AASDHPPT /// ABCA1 /// ABCA5 /// ABCC10 /// ABCC4 /// ABHD12 /// ABHD14B /// ABHD17C /// ABHD2 /// ABLIM1 /// ABLIM3 /// ACAA2 /// ACACA /// ACACB /// ACADSB /// ACADVL /// ACAT1 /// ACBD3 /// ACER3 /// ACOT7 /// ACOX1 /// ACP2 /// ACP5 /// ACSS2 /// ACTA1 /// ADAM8 /// ADAM9 /// ADAMTS12 /// ADAP2 /// ADCY2 /// ADCY6 /// ADCY7 /// ADD3 /// ADH1B /// ADHFE1 /// ADM /// AEBP1 /// AGAP1 /…
KLF7	3623.58949112698	0.00158862266718507	AAMDC /// AASDHPPT /// ABCA5 /// ABCB5 /// ABCC10 /// ABCC4 /// ABCG1 /// ABHD14B /// ABHD17C /// ABHD2 /// ABI1 /// ABLIM1 /// ACAA2 /// ACACA /// ACACB /// ACADSB /// ACADVL /// ACAT1 /// ACBD3 /// ACER3 /// ACKR3 /// ACOX1 /// ACSL3 /// ACSL5 /// ACSS2 /// ACTA2 /// ADAM8 /// ADAM9 /// ADAMTS12 /// ADAP2 /// ADCY6 /// ADCY7 /// ADD3 /// ADTRP /// AEBP1 /// AGPAT3 /// AHNAK /// AHR /// AIG1 ///…
LBX2	-417.269360943488	0.699282537908243	ABI1 /// ABRA /// ADA /// ADAM28 /// ADAM9 /// AIM2 /// ANGPTL7 /// ANK2 /// ANKRD44 /// ANXA4 /// AOAH /// ARL6IP1 /// ARL6IP5 /// ASAP1 /// BAZ1A /// BCAP29 /// BCL11A /// BCL2 /// BMP8B /// BOC /// BRD2 /// C1QTNF7 /// C5AR1 /// CA12 /// CALR /// CAP1 /// CBFB /// CBX3 /// CCDC80 /// CCL13 /// CCL2 /// CCL8 /// CCR7 /// CD34 /// CD46 /// CD69 /// CD86 /// CDC42 /// CDK19 /// CDK2AP2 /// CDK6 /…
LEF1	644.925651032924	0.114882022744946	ABCD2 /// ABCG1 /// ABHD5 /// ABRACL /// ACSL4 /// ACSL5 /// ACTA2 /// ADA /// ADAM19 /// ADAM33 /// ADH1B /// ADH4 /// ADORA3 /// ADTRP /// AGFG1 /// AHCYL1 /// AHI1 /// AKNA /// AKR1A1 /// AKT2 /// ALCAM /// ANGPT2 /// ANK3 /// ANKRD29 /// ANKRD44 /// ANKRD46 /// ANKRD6 /// ANLN /// ANTXR1 /// ANTXR2 /// ANXA3 /// AP1S2 /// APCDD1 /// APMAP /// AQP9 /// ARHGAP21 /// ARHGAP24 /// ARHGAP26 /// AR…
LHX1	-760.178129765892	0.999550447122862	ACE /// ACYP2 /// AKT3 /// ANGPTL7 /// ANKRD46 /// AP2S1 /// ATP2B1 /// B4GALT5 /// BACH2 /// BAZ1A /// BHLHE22 /// BID /// BLVRA /// BOK /// BRD2 /// BTN3A1 /// C1orf198 /// C1QTNF7 /// C3AR1 /// CA12 /// CASP1 /// CBX5 /// CCR5 /// CCR7 /// CD247 /// CD44 /// CD84 /// CDK6 /// CEBPB /// CHN2 /// CLEC7A /// COL6A3 /// COPA /// CPVL /// CREG1 /// CRYAB /// CSNK1A1 /// CTSC /// CTSG /// CYB561 ///…
LHX2	-653.319708597775	0.962908850116641	ABHD5 /// ABI1 /// ABRA /// ADAM19 /// ADAM28 /// ADAMDEC1 /// ADH1B /// ADTRP /// ANGPTL7 /// ANK2 /// ANKRD10 /// ARHGAP24 /// ARRDC3 /// ASAP1 /// ASPH /// ATF7IP /// ATP2B1 /// B3GALNT1 /// BAMBI /// BAZ1A /// BCL11B /// BCL2 /// BIRC3 /// BRD2 /// BTN3A2 /// C1QTNF7 /// CA12 /// CA2 /// CAB39 /// CALR /// CAP1 /// CAT /// CBX3 /// CCDC69 /// CD38 /// CD40 /// CD84 /// CDC42 /// CEBPB /// CHN…
LHX3	-312.925116059485	0.610015916601866	ABCG1 /// ABLIM1 /// ABRACL /// ACE /// ACTA2 /// ADAM28 /// ADAMDEC1 /// ADHFE1 /// AIF1 /// ALDH1A1 /// AMOTL1 /// ANK3 /// ANKRD22 /// AOAH /// ARHGAP28 /// ARHGAP30 /// ARPC5 /// B2M /// B4GALT5 /// BACH2 /// BAZ1A /// BCAR3 /// BCL6 /// BHLHE22 /// BID /// BLVRA /// BOK /// BRD2 /// BTN3A1 /// C1orf162 /// C1orf198 /// C3AR1 /// C5AR1 /// C7 /// CBX3 /// CBX5 /// CCR1 /// CCR2 /// CCR5 /// C…
LHX4	-671.497505051077	0.97679335147745	ACE /// ADAM28 /// ADAMTS17 /// ADHFE1 /// ANK3 /// ANXA1 /// ARL4C /// ARPC5 /// ASAP1 /// ASPM /// ATG7 /// B3GALNT1 /// B4GALT5 /// BAZ1A /// BCAT1 /// BCL11B /// BCL2 /// BHLHE22 /// BID /// BOK /// BRD2 /// C14orf28 /// C1orf198 /// C3AR1 /// CASP1 /// CBX3 /// CBX5 /// CCDC71L /// CCDC80 /// CCL13 /// CCL2 /// CCL8 /// CCR5 /// CCR7 /// CD180 /// CD247 /// CD47 /// CEBPB /// CHN2 /// CLEC4A…
LHX5	-791.298657784374	0.99999696248056	ABLIM1 /// ACE /// ACYP2 /// B4GALT5 /// BAZ1A /// BHLHE22 /// BID /// BLVRA /// BOK /// BRD2 /// BTN3A1 /// BTN3A3 /// C1orf198 /// C3AR1 /// CA12 /// CASP1 /// CBX3 /// CBX5 /// CCDC71L /// CCR5 /// CCR7 /// CD247 /// CD44 /// CDK6 /// CEBPB /// CH25H /// CHN2 /// CLEC7A /// COL6A3 /// COPA /// CPVL /// CREG1 /// CRYAB /// CSNK1A1 /// CTSC /// CTSG /// CYB561 /// CYFIP2 /// CYLD /// DNASE1L3 //…
LHX6	-456.456888395523	0.740331575622084	ABCA1 /// ABHD2 /// ABRA /// ADAM28 /// ADAMTS17 /// ADCY3 /// AIF1 /// ALAD /// AMPD3 /// ANGPTL7 /// AOAH /// ASAP1 /// ASPH /// B3GALNT1 /// B3GNT5 /// BANK1 /// BAZ1A /// BCL11B /// BMP4 /// BRD2 /// BTN3A1 /// BTN3A2 /// C1orf198 /// C1QTNF7 /// CA12 /// CALR /// CAPZA2 /// CBX3 /// CBX5 /// CCNG1 /// CCNYL1 /// CCR7 /// CD180 /// CD247 /// CD27 /// CD48 /// CD86 /// CDC42EP3 /// CDK6 /// CE…
LHX8	-560.977418768111	0.868438958009331	ABCA1 /// ABRA /// ACTA2 /// ADAM28 /// ADAMDEC1 /// ADAMTS17 /// ADCY3 /// ADH1B /// ANKRD22 /// ARHGAP30 /// ARL6IP5 /// ASAP1 /// ASPH /// ASPM /// ATP1B1 /// AVPI1 /// B3GALNT1 /// B3GNT5 /// BCL11B /// BCL2 /// BMP4 /// BTN3A1 /// C14orf28 /// CCDC71L /// CCNG1 /// CCR7 /// CD248 /// CD48 /// CDH11 /// CDK6 /// CEP95 /// CFI /// CHPF2 /// CLIC1 /// COG6 /// CORO1C /// COX6B1 /// CPE /// CPEB…
LHX9	-339.702110640352	0.636569911547434	ACKR4 /// ACLY /// ACYP2 /// ADA /// ADCY7 /// AKAP13 /// ANGPT2 /// ANGPTL7 /// ANKRD46 /// AOAH /// AP2S1 /// APOLD1 /// ARGLU1 /// ARHGAP18 /// ARHGAP24 /// ARHGAP30 /// ARID1B /// ARL4C /// ARL6IP1 /// ARL6IP5 /// ATF7IP /// ATG7 /// ATRN /// BAZ1A /// BCAT1 /// BCL11B /// BCL2 /// BHLHE22 /// BID /// BOK /// BRD2 /// C5AR1 /// CALR /// CASP7 /// CCDC71L /// CCDC91 /// CCNYL1 /// CCR5 /// CD1…
LMO2	270.197964406306	0.219612655520995	ABCG1 /// ABLIM1 /// ACP5 /// ADAM8 /// ADAMTS2 /// ADAP1 /// ADAP2 /// ADIPOR2 /// ADRA2A /// AKAP1 /// AKAP9 /// AKT2 /// ALDH5A1 /// ALOX5 /// ANGPT1 /// ANKDD1A /// ANKRD40 /// ANXA4 /// ANXA6 /// APBB2 /// APP /// AQP3 /// ARHGAP18 /// ARHGAP25 /// ARL11 /// ARL15 /// ARPC5 /// ASPM /// ATF7IP /// ATP1B1 /// ATP2B1 /// ATP2B4 /// ATP6V1B2 /// AURKA /// B2M /// B3GALT6 /// BATF3 /// BCL2 /// …
LMX1A	-582.907910156594	0.892228810264386	ABI1 /// ABLIM1 /// ABRACL /// ACE /// ACTA2 /// ACYP2 /// AGPAT4 /// AKT3 /// ALOX5 /// ANKRD22 /// ARHGEF7 /// ARL4C /// ASAP1 /// ATG7 /// ATP6V1B2 /// B3GNT2 /// B4GALT5 /// BAZ1A /// BCL11B /// BHLHE22 /// BID /// BOK /// BRD2 /// BTN3A1 /// BTN3A3 /// C1GALT1C1 /// C1orf198 /// C3AR1 /// C5AR1 /// CASP1 /// CBX3 /// CBX5 /// CCDC71L /// CCR1 /// CCR5 /// CCR7 /// CD109 /// CD247 /// CD47 //…
LMX1B	-553.873468932754	0.860021991640747	ABI1 /// ABLIM1 /// ACE /// ACYP2 /// ADAM19 /// ADD3 /// ANK3 /// ARHGAP25 /// ARHGEF7 /// ARL4C /// ARPC5 /// ARRDC3 /// ATG7 /// AZIN1 /// B4GALT5 /// BAZ1A /// BCL2 /// BHLHE22 /// BID /// BIRC3 /// BOK /// BRD2 /// BST2 /// BTN3A1 /// BTN3A2 /// BTN3A3 /// C1GALT1C1 /// C1orf198 /// C3AR1 /// C5AR1 /// CA12 /// CAP1 /// CASP1 /// CBX3 /// CBX5 /// CCR5 /// CCR7 /// CD247 /// CD47 /// CD84 //…
MAF	1296.57190563932	0.043652191874028	ABCA1 /// ABCG1 /// ABRACL /// ACSL5 /// ACTG2 /// ACTN1 /// ACTR3 /// ADAMTS1 /// ADAMTS5 /// ADCY7 /// ADORA2B /// ADORA3 /// ADRM1 /// ADTRP /// AGFG1 /// AGO2 /// AHCYL1 /// AHNAK /// AIF1 /// AIFM2 /// AIM2 /// AJUBA /// AK1 /// AKNA /// AKR1A1 /// AKR7A2 /// AKT3 /// ALCAM /// ALOX5 /// ALOX5AP /// ANAPC5 /// ANGPTL4 /// ANKDD1A /// ANKRD22 /// ANP32E /// ANTXR2 /// APLNR /// APOC1 /// APOL…
MAFB	575.160957859658	0.130832037325039	ABCA1 /// ABCB5 /// ABHD14B /// ABL2 /// ACACA /// ACP5 /// ACTA2 /// ACVR1C /// ADAM19 /// ADAM9 /// ADAMTS17 /// ADAP2 /// ADORA3 /// ADPGK /// ADTRP /// AFAP1L1 /// AGO3 /// AGTRAP /// AHCYL1 /// AHI1 /// AIF1 /// AKR1A1 /// AKT3 /// ALCAM /// AMOTL2 /// ANGPTL7 /// ANKRD12 /// ANKRD22 /// ANKRD46 /// ANKRD9 /// ANO6 /// ANXA1 /// AP2B1 /// AP2S1 /// APBB1IP /// APOBEC3B /// APOBEC3G /// ARHGA…
MAFF	-414.565770052158	0.696740134136858	ABHD14B /// ABLIM1 /// AKR7A2 /// ANKRD22 /// APOBEC3B /// APOBEC3G /// ARFGAP3 /// ARHGAP18 /// ARL6IP5 /// ARPC5 /// ASAP1 /// ATG16L2 /// ATG7 /// ATXN1 /// B3GALT6 /// B3GNT2 /// B3GNT5 /// BDH2 /// BIRC5 /// C1QB /// C1QTNF7 /// CA12 /// CAPS /// CAPZB /// CCDC167 /// CCL18 /// CCL4 /// CCL8 /// CD274 /// CD300LF /// CD83 /// CDK2AP2 /// CDK6 /// CDKN2C /// CFLAR /// CIRBP /// CISD2 /// CKS1…
MAFG	42.9190612770974	0.322192724533437	ABCA6 /// ABCC10 /// ABL2 /// ACTA2 /// ACTR3 /// ACYP2 /// ADAM28 /// ADAMDEC1 /// ADCY9 /// ADIPOQ /// ADM /// ADRM1 /// AGFG1 /// AHCYL1 /// AHNAK /// ALOX5 /// ALOX5AP /// AMD1 /// AMPD3 /// ANGPT1 /// ANGPTL4 /// ANKRD12 /// ANKRD22 /// ANO6 /// ANXA1 /// AP1S2 /// APBB1IP /// APOBEC3B /// APOBEC3G /// ARHGAP18 /// ARHGAP22 /// ARHGAP9 /// ARHGEF2 /// ARNTL /// ARPC5 /// ASPH /// ATP13A3 ///…
MAFK	605.806025675315	0.123141038102644	ABCA6 /// ABCA8 /// ABI1 /// ACP2 /// ACP5 /// ACYP2 /// ADAM19 /// ADAM28 /// ADAMDEC1 /// ADAP2 /// AGO3 /// AHCYL1 /// AHNAK /// ALAD /// ALCAM /// AMD1 /// ANGPTL4 /// ANGPTL7 /// ANK3 /// ANKRD12 /// ANKRD22 /// ANKRD46 /// ANKRD9 /// ANO6 /// AOAH /// APOBEC3B /// APOBEC3G /// APOC1 /// APOE /// ARFGAP3 /// ARHGAP12 /// ARHGAP18 /// ARHGAP22 /// ARHGAP25 /// ARHGAP6 /// ARHGAP9 /// ARHGDIB …
MAX	288.29369078575	0.214293958981337	ABCA1 /// ABCA9 /// ABCB5 /// ABCC4 /// ACSL1 /// ADAM10 /// ADAMTS17 /// ADAP1 /// ADCY7 /// AEBP1 /// AGO2 /// AGTRAP /// AHNAK /// AIF1L /// AKR1A1 /// AKT3 /// ALDH6A1 /// ANKRD44 /// ANO6 /// ANPEP /// ANXA11 /// AOAH /// AOX1 /// APBB1IP /// APBB2 /// AQP3 /// ARF6 /// ARFGAP3 /// ARHGAP25 /// ARHGAP6 /// ARHGEF10 /// ARL6IP1 /// ARMCX1 /// ARPC5 /// ARRB2 /// ASAH1 /// ASPH /// ASS1 /// AT…
MEF2A	852.120954785431	0.0790939687013997	ABCA6 /// ABCD2 /// ABCG1 /// ABL2 /// ABLIM1 /// ABRACL /// ACACB /// ACO1 /// ACOX1 /// ACP2 /// ACTA2 /// ACVR1 /// ADAM10 /// ADAM23 /// ADAMTS6 /// ADAP1 /// ADH5 /// ADORA3 /// ADTRP /// AGA /// AGPAT2 /// AGT /// AHCTF1 /// AHI1 /// AIF1 /// AK1 /// AKNA /// ALDH18A1 /// ALDOA /// ALOX5 /// ALPK1 /// AMPD1 /// ANKDD1A /// ANKRD10 /// ANKRD12 /// ANKRD22 /// ANKRD28 /// ANKRD37 /// ANKRD40 …
MEF2B	95.1019163065382	0.289150588063764	ABCA5 /// ABCG1 /// ABLIM1 /// ABLIM3 /// ACOX1 /// ACTA2 /// ADH5 /// ADTRP /// AGPAT2 /// AGT /// AHCTF1 /// AHCYL1 /// AMPD1 /// ANAPC5 /// ANKRD10 /// ANKRD12 /// ANKRD22 /// ANKRD40 /// ANKRD46 /// ANKRD6 /// ANXA11 /// AQP1 /// ARFGAP3 /// ARHGAP21 /// ARHGEF7 /// ASPH /// ATF3 /// ATF7IP /// ATP1B3 /// ATP2A2 /// ATP6V1B2 /// B4GALT5 /// BACH1 /// BACH2 /// BAG5 /// BCL10 /// BCL11B /// BC…
MEF2D	22.8128053488012	0.335667160769829	ABCA5 /// ABCD2 /// ABLIM1 /// ABLIM3 /// ABRACL /// ACADVL /// ACTA2 /// ADTRP /// AFAP1L1 /// AGPAT2 /// AGT /// AHCTF1 /// AMPD1 /// ANAPC5 /// ANKRD10 /// ANKRD12 /// ANKRD22 /// ANKRD28 /// ANKRD40 /// ANKRD6 /// ANXA11 /// AQP1 /// ARFGAP3 /// ARHGAP21 /// ASPH /// ATF3 /// ATF7IP /// ATP1B3 /// ATP2A2 /// ATP6V1B2 /// B4GALT5 /// BACH1 /// BACH2 /// BAG5 /// BCL10 /// BCL11B /// BCL2 /// B…
MEIS1	240.552735874277	0.228649275855365	ABCA1 /// ABCA8 /// ABCD2 /// ABHD5 /// ABI3BP /// ABL2 /// ABRA /// ACER3 /// ACOT7 /// ACSL5 /// ACSS2 /// ACTR2 /// ADAM19 /// ADCY7 /// ADORA3 /// ADTRP /// AHNAK /// AJUBA /// AKAP1 /// AKR1B10 /// ALDH1A1 /// ALOX5 /// AMPD1 /// ANGPT1 /// ANK2 /// ANKDD1A /// ANKRD12 /// ANKRD22 /// ANKRD44 /// ANKRD6 /// ANP32E /// ANXA1 /// ANXA11 /// ANXA5 /// AOC3 /// APBB1IP /// APLP2 /// APOL6 /// AQ…
MEIS2	110.646679030565	0.280812597200622	ABCA8 /// ABCG1 /// ABHD12 /// ABLIM1 /// ACAA2 /// ACACB /// ACP5 /// ADTRP /// AGPAT2 /// ALDH1A1 /// ANKRD11 /// ANKRD22 /// ANXA1 /// AOAH /// APBB1IP /// ARHGAP24 /// ARHGAP25 /// ARHGAP6 /// ARHGEF2 /// ARL4C /// ARL6IP5 /// ARPC5 /// ARSB /// ATP13A3 /// ATP2A3 /// ATP2B4 /// ATP6V0D1 /// ATP6V1B2 /// ATP6V1C1 /// ATP8B2 /// BACE1 /// BCL11A /// BCL2A1 /// BHLHE22 /// BIRC3 /// BIRC5 /// B…
MEIS3	202.026316558036	0.241722759525661	ABCA1 /// ABCG1 /// ABHD12 /// ABL2 /// ABLIM1 /// ACAA2 /// ACACB /// ACP5 /// ADTRP /// AIF1 /// AKR1A1 /// AKT2 /// ALDH1A1 /// AMD1 /// ANGPT1 /// ANKDD1A /// ANKRD11 /// ANKRD22 /// ANXA11 /// ANXA5 /// AOC3 /// APLP2 /// AQP3 /// AQP9 /// ARHGAP1 /// ARHGAP22 /// ARHGAP24 /// ARHGAP25 /// ARHGAP32 /// ARHGAP6 /// ARHGDIB /// ARHGEF2 /// ARL4C /// ARL6IP5 /// ARMC9 /// ARSB /// ASH1L /// ATP…
MEOX1	-744.478558629557	0.998575403382582	ABI1 /// ADA /// ALCAM /// ANK2 /// ANKRD6 /// ARHGAP24 /// ARHGAP25 /// ARHGAP32 /// ARL6IP5 /// ARRB2 /// ASPM /// ATP6AP1 /// BCL11A /// BHLHE41 /// BLVRA /// BRD2 /// BSG /// BTBD11 /// CBX3 /// CD28 /// CD300A /// CD44 /// CD48 /// CD52 /// CD84 /// CDC42EP3 /// CELF2 /// CFL1 /// CLEC4A /// CREM /// CRTAM /// CWC22 /// CXCL16 /// CXXC5 /// DCBLD1 /// DCN /// DEFB1 /// DHRS3 /// ECSCR /// EF…
MEOX2	-172.877753594049	0.463728980365474	ABHD17C /// ABI3BP /// ABL2 /// ACSL1 /// ADAM28 /// ADAMDEC1 /// ADCY7 /// ADTRP /// AKAP7 /// ALOX5 /// ANKRD6 /// ANP32A /// ANTXR2 /// AOAH /// APOL3 /// ARFGAP3 /// ARHGAP22 /// ARHGAP24 /// ARHGAP32 /// ARHGDIB /// ARL6IP5 /// ARRB2 /// ASPH /// ATF3 /// ATP13A3 /// ATP2B4 /// AZIN1 /// B2M /// BACH2 /// BAMBI /// BATF3 /// BCAR3 /// BCL11A /// BCL11B /// BLVRA /// BMP4 /// BRD2 /// BTG1 //…
MESP1	-663.185196719882	0.9711800155521	ABCG1 /// ABI1 /// ACACB /// ACVR1C /// ADAM19 /// ADRA2A /// AFF3 /// AGPAT2 /// ANKRD22 /// ANXA6 /// APBB1IP /// APBB2 /// APCDD1 /// APOL1 /// AQP3 /// ARF6 /// ARHGAP26 /// ARPC3 /// ARSB /// ATP2A3 /// ATP6V0B /// ATP6V0D1 /// ATP8B2 /// BCL2A1 /// BTBD11 /// C1GALT1C1 /// C1orf115 /// C2CD2 /// C5AR1 /// CAMK1D /// CCDC69 /// CCSAP /// CD44 /// CD6 /// CELF2 /// CHMP1B /// CISD1 /// CKLF /…
MGA	-484.882589170229	0.772918084175739	ABCG1 /// ABI2 /// ACOX1 /// ACP5 /// ADAM28 /// ADAMDEC1 /// ADIPOQ /// ADORA3 /// AHNAK /// AKNA /// ALPK1 /// ANXA5 /// AP2B1 /// APLNR /// APLP2 /// APMAP /// ARHGAP28 /// ARHGAP6 /// ARHGDIB /// ATF3 /// ATP2A3 /// BCL11B /// BIN2 /// BIRC5 /// C15orf48 /// C1orf162 /// C1QTNF3 /// CAB39L /// CALD1 /// CAMK2D /// CAPNS1 /// CCDC69 /// CCL19 /// CCL2 /// CCL4 /// CCL8 /// CCM2L /// CCR5 /// C…
MIXL1	-774.166215029713	0.999951399688958	ABI1 /// ACYP2 /// ADD3 /// ARHGAP25 /// ARHGEF7 /// ARL4C /// BHLHE22 /// BID /// BIRC3 /// BTN3A1 /// BTN3A3 /// C1orf198 /// C3AR1 /// C5AR1 /// C6orf141 /// CBX3 /// CBX5 /// CCR5 /// CCR7 /// CD247 /// CD84 /// CDK6 /// CEBPB /// CLIC1 /// COG6 /// COL14A1 /// COL6A3 /// COPA /// CREG1 /// CRYAB /// CTSG /// DCBLD1 /// DDAH2 /// DDIT4 /// DEFB1 /// DHRS3 /// DNAJC1 /// EFCAB14 /// ERAP1 /// …
MLX	-647.799053372933	0.957432202566096	ADHFE1 /// AGTRAP /// AHR /// AKAP12 /// ANXA11 /// ARHGAP25 /// ARPC5 /// ARSB /// ATF7IP /// ATP2B1 /// ATP6V1A /// BAX /// BCL2 /// C1GALT1C1 /// C1orf43 /// CCAR1 /// CCDC91 /// CCR7 /// CHST12 /// CISD2 /// CNR1 /// COL5A1 /// CSTB /// CTSA /// CUL4B /// CYBB /// CYFIP2 /// CYTH3 /// DCK /// DUSP1 /// DYNLT3 /// EEPD1 /// EIF4B /// EIF4G1 /// EME1 /// ENO1 /// ERRFI1 /// EXTL2 /// FAM117A //…
MNT	-882.480704545522	1	ADAM10 /// AKAP12 /// APOBEC3G /// ARHGAP25 /// ATP13A3 /// ATP6V0B /// ATP6V1C1 /// BATF3 /// BCL11A /// BCL2 /// C1orf43 /// C5AR1 /// CA4 /// CBX7 /// CCDC126 /// CCR7 /// CD180 /// CD2 /// CEBPB /// CFD /// CNDP2 /// COPA /// COX5A /// CSF2RA /// CSK /// CUL4B /// CYBB /// CYP1B1 /// DDX42 /// DERL3 /// DSTYK /// FAH /// FAM149A /// FAM78A /// FGR /// FH /// FKBP11 /// GIMAP2 /// GPM6B /// GP…
MNX1	-445.928841587609	0.728230098172628	ABI3BP /// ABLIM1 /// ABRA /// ACTA2 /// ACVR1 /// ADAM19 /// ADAMTS17 /// ADCY7 /// ADD3 /// ALDH18A1 /// ALOX5 /// ANKRD22 /// ARHGAP25 /// ARHGAP32 /// ARHGEF7 /// ARL4C /// ARSB /// ASAP1 /// ATF3 /// ATF7IP /// B3GALNT1 /// B3GNT2 /// BAZ1A /// BCAR3 /// BHLHE22 /// BID /// BIN2 /// BLVRA /// BTN3A1 /// BTN3A2 /// BTN3A3 /// C3AR1 /// C5AR1 /// C6orf141 /// CA2 /// CARD8 /// CBX5 /// CCDC102…
MSX1	317.909389184611	0.205612728421462	ABCA1 /// ABLIM1 /// ADA /// ADD3 /// ADH4 /// ADHFE1 /// AGPAT4 /// AHI1 /// AIM2 /// ALDH6A1 /// ANGPT2 /// ANKRD46 /// ANO6 /// AOAH /// APOL1 /// APOL3 /// AQP9 /// ARHGAP18 /// ARHGAP24 /// ARHGAP30 /// ARHGAP32 /// ARHGAP5 /// ARHGAP6 /// ARID1B /// ARL15 /// ARL4C /// ARL6IP5 /// ARNT /// ASPH /// ATF7IP /// ATP8B4 /// BACH2 /// BAZ1A /// BCAP29 /// BCL10 /// BCL11B /// BHLHE22 /// BID ///…
MSX2	-85.8687923380315	0.39917561722395	ACO1 /// ADA /// ADAMTS17 /// ADCY7 /// ADH4 /// ALDH6A1 /// ALOX5 /// ANGPT2 /// ANO6 /// ANXA1 /// AOAH /// APOL3 /// APOLD1 /// ARFGAP3 /// ARGLU1 /// ARHGAP30 /// ARHGAP6 /// ARID1B /// ARL15 /// ARL4C /// ARL6IP5 /// ARNT /// ASAP1 /// ASPM /// ATF7IP /// ATG7 /// ATP8B4 /// B3GALNT1 /// BCL10 /// BCL11B /// BHLHE41 /// BID /// BMP4 /// BRD2 /// C9orf72 /// CADM1 /// CALR /// CBFB /// CCDC69…
MTF1	-161.090526274856	0.454698435069984	ABCD3 /// ACTA2 /// ADAM8 /// ADAMTS9 /// ADAP2 /// ADCY7 /// AFF3 /// AHCTF1 /// AHNAK /// AKAP7 /// AMFR /// ANKRD9 /// ANP32E /// AQP1 /// ARF6 /// ARHGAP18 /// ARHGAP22 /// ARHGAP30 /// ARHGAP5 /// ARHGAP6 /// ARPC1B /// ARSA /// ATF5 /// ATG7 /// ATP2A3 /// ATP2B1 /// ATP6AP2 /// AXIN2 /// BCL11B /// BCL6 /// BLVRA /// BMP2 /// BTBD11 /// C15orf48 /// C1GALT1 /// C1orf115 /// C1R /// C3 /// …
MYB	571.798151177145	0.131776705870918	ABCA6 /// ACLY /// ACYP1 /// ADA /// ADAM10 /// ADIPOQ /// ADORA3 /// ADPGK /// AGPAT2 /// AGPS /// AHCYL1 /// AHNAK /// AIDA /// AJUBA /// AK4 /// ALAD /// ALCAM /// ALDH2 /// ALDOA /// ALOX5 /// ALYREF /// AMOTL1 /// ANKRD10 /// ANKRD50 /// AP2A2 /// AP2S1 /// APBB2 /// APMAP /// ARHGAP21 /// ARHGAP24 /// ARHGAP30 /// ARHGAP6 /// ARHGDIB /// ARHGEF40 /// ARHGEF7 /// ARL15 /// ARL6IP5 /// ASAH1 …
MYBL1	-981.435897409813	1	AP2A2 /// ARHGAP25 /// ARL6IP1 /// ATM /// B3GNT2 /// BACH2 /// BRD2 /// CAB39L /// CCND2 /// CD47 /// CD72 /// CD82 /// CDK6 /// CDKN2C /// CEBPA /// CELF2 /// CENPK /// CNOT8 /// COL4A1 /// COL4A2 /// CPT1A /// CUX1 /// DNMT3A /// EIF4E3 /// ETFDH /// F11R /// FBXL5 /// GALC /// GATA3 /// GK /// GLCCI1 /// GPR65 /// GPX8 /// GSAP /// GYPC /// HLA-DMA /// HLA-DMB /// HNRNPC /// HOPX /// IGSF6 //…
MYBL2	-873.90821224175	1	ADHFE1 /// AGPAT2 /// ANGPTL7 /// AP2A2 /// ARL6IP1 /// ATM /// B3GNT2 /// BACH2 /// BRD2 /// C1orf198 /// C6orf62 /// CCND2 /// CD82 /// CDK6 /// CELF2 /// CNOT8 /// CPT1A /// CTSK /// CUL4B /// CYP1B1 /// CYTH4 /// DNASE1L3 /// EIF4E3 /// ELF1 /// EPSTI1 /// EVL /// FAM107A /// FAM107B /// FGL2 /// FLI1 /// FNBP1 /// GATA3 /// GLCCI1 /// GPX3 /// GSAP /// HLA-DMA /// HLA-DMB /// HNRNPC /// HPS5…
MYC	382.466781723854	0.189860152604977	ABCA1 /// ABCC4 /// ACSL1 /// ADAMTS17 /// AEBP1 /// AGO2 /// AGTRAP /// AHNAK /// AIF1L /// AJUBA /// AKR1A1 /// AKT3 /// ALDH6A1 /// ALYREF /// ANGPTL2 /// ANKRD44 /// ANPEP /// AOAH /// AOX1 /// APBB1IP /// APBB2 /// APOBEC3G /// AQP3 /// ARF6 /// ARHGAP25 /// ARHGEF10 /// ARL6IP1 /// ARMCX1 /// ARMCX3 /// ARPC5 /// ARRB2 /// ASAH1 /// ASPH /// ATF7IP /// ATL3 /// ATP2A3 /// ATP6V0B /// ATP8B4…
MYCN	-291.120306605657	0.586298964813375	ABCC4 /// ACE /// ADCY4 /// AHNAK /// AJUBA /// AKAP1 /// AKR1A1 /// ALDH18A1 /// ALDH3A2 /// ALDH6A1 /// ANGPTL2 /// ANPEP /// ANXA3 /// ANXA6 /// AOAH /// ARHGAP25 /// ARHGEF10 /// ARMCX1 /// ASS1 /// ATL3 /// ATP6V0B /// ATP6V0E1 /// ATP6V1C1 /// BACH2 /// BCL11A /// BCL2 /// BNIP3L /// BTBD7 /// BTK /// C5AR1 /// CA4 /// CCND2 /// CCND3 /// CD180 /// CDCA7L /// CEBPA /// CEBPB /// CFD /// CFL…
MYEF2	1767.98799155185	0.0175264871695179	ABCA1 /// ABCA6 /// ABCD2 /// ABCG1 /// ABI3BP /// ABLIM1 /// ABLIM3 /// ABRA /// ABRACL /// ACACB /// ACADVL /// ACE /// ACER3 /// ACO1 /// ACOT7 /// ACOX1 /// ACP2 /// ACTA1 /// ACVR1 /// ADAM10 /// ADAM23 /// ADAMDEC1 /// ADAMTS12 /// ADAMTS6 /// ADD3 /// ADHFE1 /// ADIPOR2 /// ADORA3 /// ADTRP /// AGA /// AGL /// AGMAT /// AGO2 /// AGO3 /// AGPAT2 /// AGT /// AIF1 /// AKIRIN1 /// AKNA /// ALC…
MYF6	2.14918917968666	0.347835463646967	ABCA1 /// ABCB5 /// ABHD12 /// ABI1 /// ABLIM1 /// ADAMTS18 /// ADAMTS9 /// ADCY7 /// ADPGK /// AEBP1 /// AGFG1 /// AGPAT2 /// ALAD /// ALDH3A2 /// ANKDD1A /// ANKRD10 /// ANKRD22 /// ANKRD6 /// ANO5 /// ANPEP /// APBB1IP /// APOC1 /// ARF6 /// ARHGAP24 /// ARHGAP29 /// ARHGAP6 /// ARHGEF7 /// ARSB /// ATF3 /// ATL3 /// ATP6V0B /// AURKA /// B3GALT6 /// BATF3 /// BBIP1 /// BCAP29 /// BCAT1 /// BC…
MYOD1	968.08871063759	0.0626792136469673	ABCG1 /// ABHD17C /// ABHD2 /// ABL2 /// ABLIM1 /// ACP5 /// ACTR2 /// ADA /// ADAM23 /// ADAMTS17 /// ADAMTSL3 /// ADAP2 /// ADCY2 /// AHNAK /// AKAP9 /// AKNA /// AKR1A1 /// AKR7A2 /// ALDOA /// AMFR /// ANKDD1A /// ANKRD10 /// ANKRD11 /// ANKRD12 /// ANKRD22 /// ANKRD44 /// ANO1 /// ANO5 /// ANPEP /// ANXA11 /// APBB1IP /// APLP2 /// APMAP /// APOC1 /// APOE /// APOL1 /// ARFGAP3 /// ARHGAP22 …
MZF1	1214.55804924294	0.0488797628304821	AASS /// ABI1 /// ABI3BP /// ABL2 /// ABLIM1 /// ABRACL /// ACP2 /// ACSL1 /// ACTA2 /// ACTR3 /// ADAM23 /// ADAM28 /// ADAM8 /// ADAMTS1 /// ADAMTS5 /// ADAMTS6 /// ADCY4 /// ADCY7 /// ADIPOQ /// ADTRP /// AGL /// AHCTF1 /// AHCYL1 /// AHNAK /// AIF1 /// AIF1L /// AIFM2 /// AKR1A1 /// AKT3 /// ALDH3B1 /// AMFR /// AMPD3 /// ANGPT1 /// ANK3 /// ANKRD10 /// ANKRD12 /// ANKRD37 /// ANKRD40 /// ANP…
NANOG	-390.042596871901	0.677157246306376	ABLIM3 /// ACTA2 /// ACVR1 /// ADAM8 /// AFAP1L1 /// AGO3 /// AKAP12 /// ALCAM /// ALPK1 /// ANKRD40 /// APBB2 /// ARHGDIB /// ARHGEF2 /// ARPC5 /// ASPH /// ATP1A1 /// ATP6V0D1 /// ATP6V1B2 /// AURKA /// BASP1 /// BCLAF1 /// BDH2 /// BIN1 /// BIRC3 /// BMP1 /// BMPR2 /// BTG1 /// C16orf54 /// CAP1 /// CASC4 /// CCDC71L /// CCR2 /// CCR5 /// CCRL2 /// CD209 /// CD300A /// CD300LF /// CD44 /// CD5…
NEUROD2	-1015.06293901182	1	ANXA11 /// ANXA6 /// APBB1IP /// ARHGAP9 /// BCL2A1 /// C1orf21 /// CCDC69 /// CHN2 /// COMMD2 /// CPM /// CPVL /// CSRNP3 /// DTX3 /// FOXN2 /// G0S2 /// GM2A /// GPR183 /// GPX3 /// GSN /// IKZF3 /// IL10RB /// KLF6 /// KMT2E /// KYNU /// LDLRAD4 /// LMO4 /// LYZ /// NABP1 /// NUFIP2 /// OS9 /// OTUD1 /// PSTPIP1 /// RAB14 /// RNF13 /// RPN2 /// SLC38A2 /// SMS /// SOX4 /// STOM /// TAOK1 /// T…
NEUROG2	-1009.66256552092	1	ANKRD12 /// ANXA6 /// ARHGAP9 /// BID /// C1orf21 /// CCR2 /// CCR5 /// CCRL2 /// CD47 /// COMMD2 /// CPM /// CYBB /// DTX3 /// DUSP10 /// EGR1 /// ENTPD1 /// FAM49A /// FGD4 /// FOXN2 /// FYN /// GPR183 /// IKZF3 /// IL10RB /// KLF6 /// KMT2E /// KYNU /// LEPROTL1 /// LITAF /// LMO4 /// LST1 /// LYZ /// MDFIC /// MMD /// MSR1 /// ORMDL3 /// OS9 /// PGM2 /// PPP1R1B /// RAPGEF2 /// RNF13 /// SMS …
NFAT	402.56215733147	0.185136809875583	ABCA1 /// ABCG1 /// ABHD2 /// ABL2 /// ACVR1 /// ADAMDEC1 /// ADTRP /// AFAP1L1 /// AK1 /// ALCAM /// AMOTL2 /// ANGPT1 /// ANGPT2 /// ANK3 /// ANKRD22 /// ANXA1 /// ANXA4 /// APBB2 /// AQP3 /// ARHGAP25 /// ARHGAP28 /// ARHGAP5 /// ARHGAP6 /// ARL6IP5 /// ASAH1 /// ATG7 /// ATP13A3 /// ATP6V0B /// ATP6V0E1 /// ATP6V1A /// ATP6V1B2 /// ATP8B4 /// ATXN1 /// AUTS2 /// AZIN1 /// BACH2 /// BATF /// B…
NFAT5	-311.072749162161	0.608074941679627	ABCA1 /// ABCG1 /// ABHD2 /// ACP2 /// ACTA2 /// ACTR3 /// ADAM28 /// ADTRP /// ANKRD22 /// ANKRD28 /// ANKRD46 /// ANO6 /// ANPEP /// ANXA5 /// AP1S2 /// ARHGAP25 /// ARHGAP30 /// ARHGAP9 /// ARNTL2 /// ATP6V0E1 /// ATP8B4 /// ATXN1 /// BACH2 /// BAG5 /// BATF /// BCL6 /// BOK /// BRD2 /// C2CD2 /// C9orf72 /// CARD8 /// CCL13 /// CCL2 /// CCL8 /// CCR5 /// CD180 /// CD28 /// CD36 /// CD59 /// C…
NFATC1	-356.98949597286	0.651514507192846	ABCC3 /// ACP5 /// ACTA2 /// ADAM19 /// ADAMTS1 /// ADTRP /// AHCYL1 /// AHNAK2 /// ANGPT2 /// ANKDD1A /// ANKRD46 /// ANLN /// AOAH /// ARFGAP3 /// ARHGAP5 /// ARHGAP6 /// ARID1B /// ARPC5 /// ASAP1 /// ATP1B1 /// ATP6V1A /// BCL2 /// BIN2 /// BTNL9 /// CALR /// CAMK1D /// CASP1 /// CCR7 /// CD1C /// CD247 /// CD28 /// CD84 /// CD93 /// CDK2AP2 /// CHN1 /// CHSY1 /// CLMN /// CLN8 /// CMTM7 /// …
NFE2	685.049116256914	0.107783339813375	ABCB5 /// ABCC3 /// ABHD5 /// ABL2 /// ACER3 /// ACLY /// ACTA2 /// ACTR3 /// ACVR1 /// ADA /// ADAM28 /// ADAMDEC1 /// ADCY9 /// AGFG1 /// AHCYL1 /// AIF1 /// AIFM2 /// AK1 /// AKNA /// ALCAM /// ALDH3A2 /// ALOX5 /// ANAPC5 /// ANGPT2 /// ANGPTL4 /// ANO6 /// ANXA4 /// ANXA5 /// APMAP /// APPL1 /// ARF6 /// ARHGDIB /// ARL4C /// ARL6IP5 /// ARL8B /// ARNTL /// ARRDC3 /// ARRDC4 /// ASAP2 /// AS…
NFE2L1	-211.699294540705	0.498994581065319	ABCC10 /// ABHD2 /// ABL2 /// ACTR3 /// ADAM28 /// ADAMDEC1 /// ADCY9 /// ADIPOQ /// ADM /// ADRM1 /// AGFG1 /// AGTRAP /// AHCTF1 /// AHCYL1 /// AHNAK /// ALOX5 /// ALOX5AP /// AMPD3 /// ANGPT1 /// ANXA1 /// AP1S2 /// APBB1IP /// ARHGDIB /// ARNTL /// ASPH /// ATP13A3 /// ATP8B4 /// BACH1 /// BATF /// BCL2A1 /// BID /// BLOC1S6 /// BTG1 /// C3 /// CA12 /// CAMK2D /// CANX /// CARD16 /// CASP1 //…
NFE2L2	1246.10441912594	0.0467869119362364	ABCA5 /// ABCB5 /// ABCC3 /// ABHD2 /// ABL2 /// ABLIM3 /// ACKR3 /// ACLY /// ACTA2 /// ACTR3 /// ACYP2 /// ADAM28 /// ADAM9 /// ADAMDEC1 /// ADCY7 /// ADH5 /// ADIPOR2 /// ADPGK /// ADRM1 /// ADTRP /// AFF3 /// AGFG1 /// AGO3 /// AGPAT2 /// AGPAT4 /// AHCYL1 /// AHNAK /// AIF1 /// AIFM2 /// AKIRIN1 /// AKR7A2 /// AKT3 /// ALOX5 /// ALOX5AP /// ALYREF /// AMD1 /// AMIGO2 /// AMPD1 /// ANG /// AN…
NFIA	-60.5976317327411	0.382666699066874	ACAT1 /// ACER3 /// ACSM5 /// ACTN1 /// ADAM9 /// ADORA3 /// AGPAT2 /// AHCYL1 /// AHNAK /// AIFM2 /// AJUBA /// ANGPTL4 /// ANK2 /// ANKDD1A /// ARF6 /// ARGLU1 /// ARHGAP25 /// ARHGEF2 /// ARHGEF37 /// ARL10 /// ARL6IP5 /// ARPC2 /// ATF3 /// ATP2B4 /// ATP6V0B /// ATP6V0D1 /// ATP6V1A /// B3GALT6 /// BATF3 /// BGN /// BLOC1S6 /// BUB1B /// C5AR1 /// CALR /// CAP1 /// CARD8 /// CASP7 /// CAV1 /…
NFIB	-70.2059176027182	0.388738700427683	ACAT1 /// ACER3 /// ACSM5 /// ACTN1 /// ADORA3 /// AGPAT2 /// AHCYL1 /// AHNAK /// AIFM2 /// AJUBA /// ANGPT2 /// ANGPTL4 /// ANK2 /// ANKDD1A /// ANTXR1 /// ARF6 /// ARGLU1 /// ARHGAP25 /// ARHGEF2 /// ARHGEF37 /// ARL10 /// ARL6IP5 /// ARPC2 /// ATF3 /// ATP2B4 /// ATP6V0B /// ATP6V0D1 /// ATP6V1A /// B3GALT6 /// BATF3 /// BGN /// BLOC1S6 /// BUB1B /// C5AR1 /// CALR /// CAP1 /// CARD8 /// CASP…
NFIC	919.92016794828	0.0680708106531882	ABCB5 /// ABHD2 /// ABLIM1 /// ACAA2 /// ACADL /// ACAT1 /// ACOT7 /// ACOX1 /// ACSM5 /// ACTA1 /// ACTA2 /// ACTR2 /// ADAM28 /// ADAM8 /// ADAM9 /// ADAMDEC1 /// ADAMTS18 /// ADAMTSL3 /// ADCY4 /// ADD3 /// ADIPOR2 /// ADORA3 /// AFAP1L1 /// AHCYL1 /// AHNAK /// AKAP12 /// ALOX5AP /// AMD1 /// ANK2 /// ANKDD1A /// ANKRD29 /// ANO6 /// ANP32E /// ANTXR2 /// APLNR /// ARF3 /// ARF6 /// ARHGAP18 …
NFIL3	-563.357664988799	0.871115012636081	ACSL5 /// ADAMTS5 /// ADORA2B /// ADTRP /// AHCTF1 /// ANGPTL1 /// ANKRD22 /// ANKRD40 /// ARFIP1 /// ARHGAP5 /// ARMC9 /// ASPH /// ATP13A3 /// ATP6V1B2 /// BACH2 /// BCL11B /// BLVRA /// CALCRL /// CCL13 /// CCL2 /// CCL8 /// CD14 /// CD2 /// CD3D /// CD44 /// CD55 /// CES1 /// CH25H /// CHI3L1 /// CHIC2 /// CHN1 /// CLEC10A /// CLEC5A /// CLEC7A /// CLIP1 /// CREB5 /// CSK /// CXCL1 /// CXCR4 …
NFKB	1483.69324029704	0.0321673308709176	ABCC3 /// ABCG1 /// ABI1 /// ACKR3 /// ACP2 /// ADA /// ADAM23 /// ADAM33 /// ADAM9 /// ADAMTS1 /// ADCY7 /// ADHFE1 /// ADORA3 /// ADRA2A /// ADTRP /// AGPAT3 /// AHCYL1 /// AHNAK /// AHR /// AK1 /// AK4 /// ALDH18A1 /// ALDH2 /// AMOTL1 /// AMOTL2 /// ANGPTL4 /// ANK3 /// ANKDD1A /// ANKH /// ANKRD12 /// ANKRD22 /// ANKRD40 /// ANKRD46 /// ANO6 /// ANP32E /// ANPEP /// ANXA3 /// ANXA4 /// ANXA6…
NFKB1	251.108965984892	0.225356604782271	ABCG1 /// ABHD3 /// ACKR3 /// ACSL3 /// ADA /// ADAM19 /// ADRA2A /// AGPAT2 /// AHCYL1 /// AHNAK /// AHR /// AIF1 /// AIFM2 /// ALOX5AP /// ANKDD1A /// ANKRD12 /// ANLN /// ANO6 /// ANP32E /// ANXA6 /// APBB2 /// ARHGAP24 /// ARHGAP25 /// ARHGAP5 /// ARHGAP9 /// ARHGEF40 /// ARL4C /// ARL6IP5 /// ARNTL /// ARNTL2 /// ARPC1B /// ARPC5 /// ARPC5L /// ATF5 /// ATG16L2 /// ATP1A1 /// ATP1B1 /// ATP6…
NFKB2	-376.115522497201	0.666604903771384	ADRA2A /// AHCYL1 /// AHNAK /// ANPEP /// ANXA6 /// ARHGAP24 /// ARHGAP25 /// ARHGAP6 /// ARHGAP9 /// ARHGEF40 /// ARNTL2 /// ARPC1B /// ATG16L2 /// ATP6V1F /// BACH2 /// BBIP1 /// BCL2A1 /// BCL6 /// BTBD11 /// BTG2 /// C6orf62 /// CA12 /// CALU /// CAMK1D /// CCDC69 /// CCL18 /// CCL2 /// CCL4 /// CCL5 /// CCL8 /// CCR1 /// CCR7 /// CD276 /// CD70 /// CD83 /// CHST13 /// CHST15 /// CKS1B /// CM…
NFY	2097.41800763837	0.0139938520606532	AASS /// ABCA6 /// ABCD2 /// ABHD12 /// ABHD2 /// ACACA /// ACAT1 /// ACLY /// ACP5 /// ACTN1 /// ACVR1 /// ACYP1 /// ADAMTS18 /// ADAMTS6 /// ADAMTS9 /// ADAMTSL1 /// ADHFE1 /// ADIPOQ /// ADTRP /// AHCYL1 /// AHNAK /// AHNAK2 /// AIM2 /// ALDH6A1 /// ALYREF /// AMD1 /// AMIGO2 /// ANAPC5 /// ANK3 /// ANKRD11 /// ANKRD12 /// ANKRD37 /// ANKRD46 /// ANP32A /// ANXA3 /// ANXA4 /// ANXA6 /// AOAH /…
NFYA	1306.4830477977	0.0430264628693624	AASS /// ABCD2 /// ABHD12 /// ACACA /// ACAT1 /// ACP5 /// ACTN1 /// ACVR1 /// ACYP1 /// ADAMTSL1 /// ADHFE1 /// ADIPOQ /// AHNAK /// AHNAK2 /// AIM2 /// ALDH6A1 /// ALYREF /// AMD1 /// AMIGO2 /// ANAPC5 /// ANKRD11 /// ANKRD12 /// ANKRD37 /// ANKRD46 /// ANP32A /// ANXA6 /// AP2S1 /// APLNR /// APOLD1 /// ARHGAP26 /// ARHGAP30 /// ARHGEF10 /// ARHGEF7 /// ARID1B /// ARL15 /// ARNTL /// ARRDC4 //…
NHLH1	1109.26153369864	0.0557415192457232	AASDHPPT /// ABCA1 /// ABCG1 /// ABLIM1 /// ACP2 /// ADAM19 /// ADAM8 /// ADAM9 /// ADAMTS2 /// ADAMTS5 /// ADAP1 /// ADORA3 /// AGFG1 /// AGL /// AHNAK /// AIF1 /// AKAP1 /// AKIRIN1 /// AKNA /// ALAD /// ALDH18A1 /// ALDH1A1 /// ALDH1L1 /// ALDH2 /// ALYREF /// ANGPT2 /// ANK2 /// ANKDD1A /// ANKH /// ANLN /// ANP32A /// ANTXR2 /// AP2S1 /// APOBEC3B /// APOC1 /// APOD /// APOE /// AQP1 /// ARF…
NKX1-1	-989.692212758261	1	ACSL1 /// AHCYL1 /// ANK3 /// ARHGAP29 /// ARL4C /// ARRB2 /// ATXN1 /// CBFB /// CD247 /// CD69 /// CDC27 /// CLEC2B /// CLECL1 /// CNTRL /// CREBRF /// CREG1 /// CSF1 /// CXCL16 /// CXXC5 /// DBN1 /// DCBLD1 /// DDX21 /// ECSCR /// EMX2 /// FDX1 /// FMNL1 /// GAS7 /// GLIPR1 /// GPR18 /// GPR183 /// HERPUD1 /// HEY1 /// HIVEP3 /// ID3 /// IER5 /// IKZF1 /// ITGB1 /// KCNT2 /// KDM4B /// KLRB1 /…
NKX1-2	-992.310034487917	1	AHCYL1 /// ANKRD46 /// AP2S1 /// ASPH /// ATXN1 /// BAZ1A /// BRD2 /// C1QTNF7 /// CA12 /// CALU /// CARD8 /// CAT /// CBFB /// CBX3 /// CD48 /// CDC27 /// CHN2 /// CLEC7A /// CNTRL /// COQ2 /// CPEB4 /// CPVL /// CSF1 /// CXXC5 /// DAPK1 /// DAPP1 /// DCBLD1 /// DDX21 /// DUSP4 /// EML1 /// ERG /// FBXO6 /// FLNA /// FMNL1 /// FNBP4 /// FNIP2 /// GAS7 /// GCA /// GLRX /// GPM6B /// GPR18 /// GPR…
NKX2-1	-342.35654791056	0.638999927099533	ABCA1 /// ACP2 /// ACP5 /// ACTR3 /// ADAMTS5 /// AGT /// AIDA /// AKAP12 /// AKNA /// AMD1 /// ANTXR2 /// ANXA5 /// APBB1IP /// ARHGAP22 /// ARHGAP25 /// ARHGAP30 /// ARHGAP6 /// ARHGAP9 /// ARMCX3 /// ARSA /// ATP6V1B2 /// ATP8B4 /// AVPR1A /// B2M /// B3GNT2 /// BACH1 /// BACH2 /// BCL2 /// BCL2A1 /// BCL6 /// BMP2K /// C19orf12 /// CAB39 /// CALCRL /// CALD1 /// CAP1 /// CAPZB /// CCDC91 /// …
NKX2-2	-516.504851416045	0.811889458592535	ABI1 /// ACKR4 /// ADAM19 /// ALDH1A1 /// ANGPT2 /// ANKDD1A /// ANTXR2 /// ANXA1 /// ANXA5 /// ARGLU1 /// ARHGAP22 /// ARHGAP24 /// ARHGAP9 /// ATF7IP /// ATP8B4 /// BCL2A1 /// BCL6 /// BMP2K /// BTN3A2 /// BTN3A3 /// CCL13 /// CCL2 /// CCL8 /// CCND2 /// CCR7 /// CD1C /// CD48 /// CD69 /// CD84 /// CD86 /// CDH19 /// CDON /// CEP95 /// CHI3L2 /// CHN2 /// CHST11 /// CHST2 /// CILP /// CISH /// …
NKX2-3	-575.905261975917	0.884990401438569	ABCG1 /// ABI1 /// ABLIM3 /// ABRA /// ACACB /// ACKR4 /// ADAM19 /// ADORA2B /// ADTRP /// ANK2 /// ANTXR2 /// ANXA5 /// APBB1IP /// APOBEC3G /// ARHGAP9 /// ATP6V1B2 /// ATP6V1C1 /// ATP8B4 /// BACH2 /// BEGAIN /// BTG1 /// BTG2 /// C1orf198 /// C2orf88 /// C5AR1 /// CAB39L /// CAPZB /// CBX3 /// CCDC91 /// CCL2 /// CCL8 /// CCRL2 /// CD247 /// CD69 /// CD86 /// CDH19 /// CDH5 /// CDO1 /// CH25…
NKX2-4	-636.823528245906	0.944972297822706	ACKR4 /// AKNA /// ANKRD12 /// ANTXR2 /// ANXA5 /// APBB1IP /// ARHGAP30 /// ARHGAP9 /// ARHGEF7 /// ARL6IP5 /// ARL6IP6 /// ARSA /// ATF7IP /// ATP6V1B2 /// ATP8B4 /// ATXN1 /// BACH2 /// BTG1 /// C19orf12 /// CCL18 /// CCL2 /// CCL4 /// CCL8 /// CCR1 /// CCR7 /// CD1C /// CD34 /// CD48 /// CD69 /// CD79A /// CD84 /// CD86 /// CHST11 /// CILP /// CLEC2B /// CLECL1 /// COL4A2 /// CTBS /// CTSO //…
NKX2-5	-7.3975940174491	0.353330336314152	ABCA1 /// ABCA8 /// ABL2 /// ACKR4 /// ACO1 /// ACP5 /// ACSL5 /// ACTA2 /// ADAM19 /// ADAM28 /// ADAMDEC1 /// ADCY4 /// ADD3 /// AHNAK /// AIF1 /// AIM2 /// AK1 /// AK4 /// AKNA /// ALCAM /// ALOX5 /// ANGPT2 /// ANK2 /// ANK3 /// ANPEP /// ANTXR2 /// ANXA5 /// APBB1IP /// ARGLU1 /// ARHGAP24 /// ARHGAP30 /// ARHGAP9 /// ARL4C /// ARMCX3 /// ARPC5 /// ATF3 /// ATP6V1B2 /// ATP6V1D /// ATP6V1F /…
NKX2-6	-764.909448239354	0.99974788588647	ACACB /// ACKR4 /// ADIPOQ /// AKNA /// ALDH1L1 /// ANKDD1A /// ANKRD12 /// ANKRD37 /// ANTXR2 /// ARHGAP24 /// ARHGAP30 /// ARHGAP9 /// ARL6IP6 /// ARMCX3 /// ATF3 /// ATP6V1B2 /// ATP8B4 /// B2M /// BACH2 /// BMP2K /// BTG1 /// BUB1B /// C19orf12 /// C2CD2 /// CALCRL /// CALR /// CAPZB /// CCL2 /// CCL8 /// CD1C /// CD34 /// CD36 /// CD79A /// CD83 /// CD84 /// CD86 /// CILP /// CLEC7A /// CMPK…
NKX2-8	-704.271376887986	0.991987023716952	ABI1 /// ABLIM3 /// ACKR4 /// ADAM19 /// AKNA /// ANKDD1A /// ANKRD10 /// ANTXR2 /// ARHGAP24 /// ARHGAP6 /// ARHGAP9 /// ARHGEF7 /// ARL6IP5 /// ARMCX2 /// ASPA /// ATP8B4 /// BACH1 /// BCL11A /// BCL11B /// BCL6 /// BTG2 /// C12orf4 /// C2orf88 /// CAB39 /// CAB39L /// CAPZA2 /// CAPZB /// CBX3 /// CCDC91 /// CCR1 /// CCRL2 /// CD247 /// CD69 /// CD86 /// CDH19 /// CDH5 /// CELF2 /// CHI3L1 ///…
NKX3-1	-310.810297826886	0.607810677488336	ABI1 /// ABRA /// ACACB /// ACKR4 /// ADA /// ADAM19 /// ADAM22 /// ADORA2B /// ADORA3 /// ADTRP /// AIF1 /// AMOTL1 /// ANGPT2 /// ANK2 /// ANK3 /// ANKRD12 /// ANXA5 /// ARHGAP28 /// ARHGAP6 /// ARL4C /// ARMCX2 /// ATF3 /// ATP2B1 /// ATP6V1B2 /// ATP6V1D /// ATP8B4 /// B3GNT5 /// B4GALT5 /// BACH2 /// BASP1 /// BBX /// BCL11B /// BCL2 /// BIRC3 /// BMP5 /// BTG1 /// BTG2 /// BTN3A2 /// BTN3A3…
NKX3-2	-503.757783270041	0.795787568040435	ABI1 /// ABRA /// ACACB /// ACKR4 /// ADA /// ADAM19 /// ADAM22 /// ADTRP /// AKAP13 /// AMOTL1 /// AMOTL2 /// AMPD1 /// ANK3 /// ANKRD37 /// ARHGAP22 /// ARHGAP28 /// ARHGEF7 /// ARL4C /// ARL6IP6 /// ATF3 /// ATF7IP /// ATP6V1B2 /// ATP6V1C1 /// ATP8B4 /// BIRC3 /// BMP2K /// C12orf75 /// C1QTNF4 /// C5AR1 /// C7 /// CCL2 /// CCL21 /// CCL8 /// CD1C /// CD2 /// CD276 /// CD34 /// CD36 /// CD38 …
NKX6-1	90.0422814113437	0.291917768273717	ABI3BP /// ABLIM1 /// ABRACL /// ACSL3 /// ACYP2 /// ADAMTS18 /// ADHFE1 /// ADTRP /// AGO2 /// AMPD3 /// ANKDD1A /// ANKRD6 /// ANP32A /// ANXA1 /// AOAH /// APIP /// APOD /// ARHGAP32 /// ARHGDIB /// ARNT /// ASPH /// ATF3 /// ATP13A3 /// ATP6V1C1 /// ATP6V1D /// AZIN1 /// B2M /// BACH1 /// BASP1 /// BAZ1A /// BCAR3 /// BCL11A /// BCL11B /// BCL2A1 /// BHLHE22 /// BID /// BLVRA /// BMP5 /// BRD…
NKX6-2	-508.262946787939	0.801473804432348	ABI1 /// ADAM19 /// ADAM28 /// ADAMDEC1 /// ADAMTS17 /// ADD3 /// ADH1B /// ADHFE1 /// ALAD /// ANGPTL1 /// ANGPTL7 /// ANK2 /// ANK3 /// ANKH /// ANKRD22 /// ANKRD37 /// ANXA1 /// APOD /// APOLD1 /// ARHGAP25 /// ARHGAP29 /// ARHGAP5 /// ARHGEF7 /// ARL4C /// ARPC5 /// ARRDC3 /// ASPH /// ATRN /// B3GNT7 /// BACH1 /// BCL11B /// BCL2 /// BCL2A1 /// BHLHE41 /// BIRC3 /// BLNK /// BST2 /// BTN3A1 …
NKX6-3	-690.538365632397	0.98656201399689	ABI1 /// ABLIM1 /// ABRACL /// ACSL3 /// ADHFE1 /// ANKRD46 /// AOAH /// AP2S1 /// ARHGDIB /// ARPC5 /// ASH1L /// ASPH /// ATP6V0E1 /// ATP6V1D /// BACH2 /// BAZ1A /// BCL11A /// BHLHE22 /// BID /// BMP5 /// BRD2 /// BTN3A1 /// BTN3A3 /// C1orf198 /// C3AR1 /// C5AR1 /// C6orf62 /// CA12 /// CBX5 /// CCND3 /// CD109 /// CD28 /// CD86 /// CEBPB /// CHD9 /// CHN2 /// CHPF2 /// CLEC7A /// CNIH4 ///…
NOBOX	-719.68045042524	0.995656347200622	ABRA /// ACLY /// ADTRP /// ANGPT2 /// ANGPTL7 /// ANK2 /// ANKRD40 /// AOAH /// APOLD1 /// ARHGAP30 /// ARRDC3 /// ASAP1 /// ATG7 /// ATP8B4 /// B3GALNT1 /// BAMBI /// BCL11B /// BCL2 /// BIRC3 /// BTN3A2 /// CA12 /// CALR /// CAPG /// CCL13 /// CCL2 /// CCL8 /// CD248 /// CD34 /// CD40 /// CD46 /// CD47 /// CDC27 /// CEBPB /// CHN2 /// COBLL1 /// COG6 /// COQ2 /// CPVL /// CREBRF /// CTSC /// C…
NOTO	-955.145770951633	1	ABI1 /// ABRA /// ACTA2 /// ANK2 /// ANKRD22 /// ARRDC3 /// ASAP1 /// B3GALNT1 /// BIRC3 /// BTN3A2 /// CAP1 /// CDC42 /// CISH /// CLIC1 /// COG6 /// COQ2 /// CS /// CTSL /// CXXC5 /// DAPK1 /// DCBLD1 /// DDAH2 /// DEFB1 /// DOCK9 /// ECSCR /// EML1 /// EMX2 /// EVL /// FAM214A /// FAM49B /// FAS /// FMNL1 /// GLIPR1 /// GPR155 /// GPR18 /// GPR183 /// GPR65 /// HEG1 /// HEY1 /// HPSE /// IER5 …
NR1H	107.188734592557	0.28246197025661	ABCA1 /// ABCG1 /// ACACA /// ACSL3 /// ACTA2 /// ADA /// ADAM28 /// AHCTF1 /// AHCYL1 /// AK1 /// AKAP1 /// AKT2 /// ALAD /// ALDH1A3 /// ALDH2 /// AMFR /// ANKRD9 /// ANXA4 /// AOC3 /// AP2S1 /// APBB1IP /// APOC1 /// ARHGAP24 /// ARHGAP25 /// ARHGEF2 /// ARL4C /// ARMC9 /// ARNTL2 /// ATM /// ATP10A /// ATP1B1 /// ATP2B4 /// ATP6V0E1 /// ATP6V1F /// ATP8A1 /// ATP8B4 /// ATXN1 /// AZIN1 /// B2…
NR1H4	-287.790298474153	0.582474727838258	ACSL1 /// ACSL5 /// ADAM19 /// ADCY4 /// ADORA3 /// ADTRP /// AGO3 /// AHNAK /// AIFM2 /// AKNA /// ALAD /// ANG /// ANKRD44 /// ANXA11 /// APOC1 /// APOE /// ARHGAP12 /// ARHGAP18 /// ARHGAP24 /// ARHGAP9 /// ARHGEF10 /// ARL4C /// ARL6IP5 /// ARNT /// ARSA /// ASPH /// ATF3 /// ATP1A1 /// ATP6V1B2 /// ATP8B4 /// B3GNT7 /// BLVRA /// BMP2K /// C1GALT1 /// C1orf162 /// C2 /// C3 /// C6orf62 /// C…
NR2C2	-111.920659666787	0.41822390163297	ACAA2 /// ACADVL /// ACBD3 /// ACP5 /// ADD3 /// ADIPOR2 /// ADORA3 /// AGMAT /// AGPS /// AGT /// AHI1 /// AK4 /// AKAP1 /// ALDH1A1 /// ALDOA /// ALOX5 /// ALOX5AP /// ANKDD1A /// ANKRD46 /// ANO6 /// APOC1 /// APOE /// ARHGAP21 /// ARHGAP22 /// ARHGAP24 /// ARRB2 /// ARSA /// ATF3 /// ATF5 /// ATG16L2 /// ATP2B1 /// ATP6V1B2 /// ATXN3 /// AVPI1 /// BATF /// BCAT1 /// BIN2 /// BTG2 /// C19orf12…
NR2E1	448.990233360088	0.171568210536547	ABCA1 /// ABCA8 /// ABCB5 /// ABCG1 /// ACAA2 /// ACAT1 /// ACER3 /// ACOX1 /// ACSL1 /// ACSM5 /// ACTA1 /// ACTA2 /// ADAM10 /// ADAM9 /// ADAMTS18 /// ADAMTS9 /// ADAP2 /// ADIPOQ /// ADORA3 /// AHCYL1 /// AHNAK /// AIM2 /// AKNA /// ALDH1A1 /// ANK2 /// ANKDD1A /// ANXA11 /// APPL1 /// ARF3 /// ARF6 /// ARHGAP18 /// ARHGAP24 /// ARHGAP25 /// ARHGAP28 /// ARHGDIB /// ARHGEF37 /// ARHGEF7 /// A…
NR2F1	1320.52379044633	0.042139507192846	ABCA5 /// ABCA9 /// ABCB5 /// ABCD2 /// ABHD14B /// ABHD2 /// ABLIM1 /// ACAA2 /// ACACB /// ACADVL /// ACAT1 /// ACBD3 /// ACOT7 /// ACP2 /// ACP5 /// ACSL1 /// ACYP2 /// ADA /// ADAMTS3 /// ADCY3 /// ADCY4 /// ADIPOR2 /// ADORA3 /// ADRA2A /// AGMAT /// AGPAT2 /// AGPS /// AGT /// AGTRAP /// AHI1 /// AHNAK /// AIF1 /// AK4 /// AKAP9 /// AKIRIN1 /// ALDH1A1 /// ALDH2 /// ALDOA /// ALOX5 /// ALOX…
NR2F2	-338.89183218741	0.635777118973561	ACP5 /// ACSS2 /// ADCY4 /// ADIPOR2 /// ADORA3 /// ADTRP /// AGMAT /// AHCYL1 /// AHI1 /// AKIRIN1 /// ALDH1A1 /// ANKDD1A /// ANKRD12 /// ANXA1 /// ANXA11 /// APBB1IP /// ARHGAP21 /// ARHGAP25 /// ARL4D /// ARMC9 /// ASAP2 /// ASH1L /// ATG16L2 /// ATP2B1 /// B3GNT7 /// B4GALT5 /// BAG2 /// BCAT1 /// BCL11B /// BIRC3 /// C1orf162 /// C2 /// C6orf62 /// CARD10 /// CBLB /// CCND3 /// CCR7 /// CD2…
NR2F6	624.934161530041	0.118839910575428	ABCB5 /// ABHD2 /// ACAA2 /// ACACB /// ACADVL /// ACBD3 /// ACCS /// ACKR4 /// ACOT7 /// ACP5 /// ACYP2 /// ADCY3 /// ADIPOR2 /// ADM /// ADORA3 /// ADRA2A /// ADTRP /// AGMAT /// AGPS /// AHCYL1 /// AHI1 /// AIF1 /// AK4 /// AKAP1 /// AKIRIN1 /// ALDH18A1 /// ALDH1A1 /// ALDOA /// ALOX5 /// ALOX5AP /// AMPD3 /// ANKRD12 /// ANXA5 /// ANXA6 /// APOB /// APOBEC3G /// APOC1 /// APOE /// ARFIP1 ///…
NR3C1	674.852555533898	0.109642301710731	AASS /// ABCA1 /// ACAA2 /// ACTA2 /// ADAM28 /// ADAMDEC1 /// ADAMTSL1 /// ADCY7 /// ADIRF /// ADORA3 /// ADPGK /// AGPAT2 /// AHNAK /// AIFM2 /// AKAP13 /// AKAP7 /// AKNA /// AKT2 /// ALCAM /// ALDH1A1 /// ALOX5AP /// ALPK1 /// AMPD3 /// ANGPTL1 /// ANKRD28 /// ANKRD44 /// ANTXR1 /// AOAH /// APOE /// ARHGAP24 /// ARHGAP25 /// ARHGAP30 /// ARHGAP6 /// ARHGDIB /// ARHGEF2 /// ARL6IP6 /// ARRDC3…
NR3C2	-664.220249134256	0.972018370917574	ADORA3 /// AKAP13 /// ALPK1 /// ANKRD28 /// ARHGAP1 /// ARHGAP30 /// ASPH /// B3GNT5 /// BATF /// BNC2 /// BUB1B /// C1QB /// CASD1 /// CCDC8 /// CCND3 /// CD180 /// CD247 /// CD28 /// CD300LG /// CD48 /// CD69 /// CD84 /// CFLAR /// CHST12 /// CHST7 /// CHURC1 /// CLDND1 /// CLEC12A /// CLEC2B /// CLEC7A /// CLECL1 /// CLIC4 /// CLIC5 /// CNIH4 /// COLEC12 /// COMT /// CREG1 /// CRTAM /// CXCR4 …
NR4A2	577.212826315323	0.130245796073095	ABCA5 /// ABCG1 /// ABHD3 /// ACOT7 /// ACSS2 /// ADAM28 /// ADAMDEC1 /// ADH5 /// ADIPOR2 /// ADIRF /// ADORA3 /// ADTRP /// AGMAT /// AGPAT2 /// AGPS /// AK1 /// AKAP12 /// AKIRIN1 /// AKNA /// ALOX5AP /// ANKDD1A /// ANKRD12 /// ANKRD22 /// ANKRD9 /// ANO6 /// ANTXR1 /// ANXA1 /// ANXA11 /// ANXA5 /// ANXA6 /// AP2S1 /// APBB1IP /// ARHGAP21 /// ARHGAP22 /// ARHGAP25 /// ARHGAP44 /// ARMC9 ///…
NR5A1	11.3962782068974	0.342428679043546	ABCA5 /// ABCC3 /// ABCG1 /// ABHD2 /// ABHD3 /// ACKR3 /// ACLY /// ACOX1 /// ACP2 /// ADAM28 /// ADAMDEC1 /// ADCY2 /// ADIRF /// ADTRP /// AIF1L /// AK1 /// AKAP12 /// ALOX5AP /// ANKDD1A /// ANKRD40 /// ANKRD46 /// ANKRD9 /// ANLN /// ANXA6 /// APOBEC3G /// APOC1 /// APOE /// ARHGEF2 /// ARHGEF7 /// ARL4C /// ARL8B /// ARPC1B /// ATG16L2 /// ATP2B4 /// ATP8B4 /// ATXN1 /// ATXN3 /// AXIN2 ///…
NR5A2	-482.564962231341	0.77025721714619	ABCG1 /// ABHD3 /// ACKR3 /// ACTR3 /// ACYP1 /// ADTRP /// AIF1 /// AIF1L /// AIFM2 /// ALOX5AP /// ANKRD46 /// APOBEC3B /// APOC1 /// APOE /// ARHGAP44 /// ARHGEF2 /// ARNT /// ARNTL /// ARPC1B /// ASPH /// ATOX1 /// ATP2B4 /// BATF /// BCL11A /// BCL11B /// BCL2A1 /// BCL6 /// BTG1 /// C19orf12 /// C1GALT1 /// C1QTNF7 /// C2CD2 /// CA4 /// CC2D2A /// CCDC167 /// CD2 /// CD247 /// CDC42 /// CDV…
NR6A1	-479.525639883511	0.766563593506998	ADAM19 /// ADD3 /// ADORA2B /// ADORA3 /// AIFM2 /// ANKDD1A /// ANKH /// ANKRD12 /// ANXA6 /// ARFGAP3 /// ARGLU1 /// ARL8B /// ARPC5 /// ASPH /// ATP6V1A /// ATP6V1B2 /// ATXN3 /// BCL11A /// BCL11B /// BCL2 /// BHLHE40 /// C1orf162 /// C1RL /// C6 /// C9orf72 /// CAMK1D /// CAPG /// CCDC167 /// CCDC69 /// CCDC88A /// CCR5 /// CCRL2 /// CD34 /// CD36 /// CD40 /// CD52 /// CD79A /// CD82 /// CD8…
NRF1	1384.69474891182	0.0382028819984448	ABCA1 /// ABCC10 /// ABCD3 /// ABHD5 /// ABI1 /// ABL2 /// ACLY /// ACTA1 /// ACTR3 /// ADAM10 /// ADAM23 /// ADAMTS6 /// ADCY7 /// ADCY9 /// AHI1 /// AIDA /// AKAP1 /// AKAP13 /// AKR7A2 /// AKT2 /// ALYREF /// ANKRD37 /// ANLN /// ANP32E /// AP2S1 /// ARF4 /// ARF6 /// ARFGAP3 /// ARHGAP22 /// ARHGAP28 /// ARHGEF10 /// ARPC2 /// ARPC5 /// ARRB2 /// ARRDC3 /// ASCC3 /// ASH1L /// ASPHD2 /// ATF7…
NRL	-351.724417773609	0.647022015940902	ABHD14B /// ABL2 /// ACP2 /// ADAP2 /// AGO3 /// AIF1 /// ANKH /// ANKRD46 /// ANKRD9 /// ARHGAP12 /// ARHGAP21 /// ARHGAP26 /// ARHGAP6 /// ATP1A1 /// ATP6V1A /// BACH2 /// BASP1 /// BCAR3 /// BCAT1 /// BCL2 /// BHLHE40 /// C3 /// C3AR1 /// CAMK2G /// CCNB2 /// CCR1 /// CCR2 /// CCR5 /// CCRL2 /// CD180 /// CD247 /// CD27 /// CD28 /// CD300A /// CD300LF /// CDC42SE2 /// CDK6 /// CFI /// CHIC2 //…
OBOX1	-754.148829279863	0.999243657659409	AASS /// ACACB /// ADAM28 /// ADAMDEC1 /// ANKDD1A /// APPL1 /// ARHGAP12 /// ARHGAP21 /// ARL11 /// ARL6IP1 /// ATP1B1 /// ATXN1 /// BID /// BUB1B /// CADM3 /// CAPG /// CBX5 /// CCR1 /// CCR2 /// CCR5 /// CDH13 /// CDH5 /// CDS2 /// CLUL1 /// CNST /// CTDSPL2 /// CTSK /// EEF1A1 /// EGFL7 /// ELMOD3 /// ENSA /// FAM49A /// FAR2 /// FOXO3 /// GNG2 /// GPR171 /// GPR82 /// GPRIN3 /// HCK /// HCLS…
OBOX2	-758.786694958147	0.999492734253499	ABCB5 /// ACACB /// ADAM28 /// ADAMDEC1 /// ADORA3 /// AGO3 /// AKNA /// ANKMY2 /// ANO6 /// AOAH /// APPL1 /// ARF6 /// ARL11 /// ARL4C /// ARSA /// ASH1L /// ATP8A1 /// ATP8B4 /// B3GNT5 /// B3GNT7 /// BCAT1 /// BID /// BUB1B /// C1orf162 /// CADM3 /// CBX5 /// CD200 /// CDH5 /// CELF2 /// CFP /// COL8A2 /// CRIPT /// CTDSPL2 /// CTSK /// EGFL7 /// ENSA /// FAM107B /// FAM117A /// FAM49A /// FA…
OBOX3	-732.261338487877	0.997372545684292	ABCB5 /// ACACB /// ADAM28 /// ADAMDEC1 /// AGO3 /// AKNA /// AOAH /// APPL1 /// ARF6 /// ARHGAP26 /// ARL11 /// ARL4C /// ARSA /// ATP8B4 /// BID /// BUB1B /// CADM3 /// CBX5 /// CDC7 /// CDH13 /// CDH5 /// CNRIP1 /// COL8A2 /// CTBS /// CTDSPL2 /// CTSK /// DDX42 /// DNASE2 /// DSTYK /// ENSA /// FAM107B /// FAM49A /// FAR2 /// FKBP5 /// FOXO3 /// FXYD1 /// GAS7 /// GNA13 /// GNG2 /// GNS /// G…
OBOX5	-579.425202174125	0.888568599339036	AASS /// ACACB /// ADAM28 /// ADAMDEC1 /// ADH5 /// AGA /// AGO3 /// AIF1 /// ARL11 /// ARL6IP1 /// ARSA /// ATP1B1 /// ATP8B4 /// ATXN1 /// BID /// BLOC1S6 /// BUB1B /// C15orf48 /// C1orf198 /// C3AR1 /// CADM3 /// CBX5 /// CCL13 /// CCL8 /// CCR1 /// CCR2 /// CCR5 /// CCT2 /// CD180 /// CD1C /// CD2 /// CD274 /// CD48 /// CD58 /// CD69 /// CD84 /// CDH11 /// CDH13 /// CDH5 /// CDS2 /// CELF2 /…
OBOX6	-1039.47360822957	1	ACKR3 /// ADAM28 /// ADAMDEC1 /// ADH5 /// ANKDD1A /// ARL11 /// ARL6IP1 /// CCDC102B /// CD180 /// CD2 /// CD58 /// CISH /// CNIH4 /// CNTRL /// DNMBP /// FAR2 /// HCLS1 /// HIVEP2 /// HLA-DOB /// IER3 /// IGF2R /// IGSF21 /// ITM2A /// KANK1 /// KIF1B /// KLHL24 /// KLHL6 /// LACC1 /// LMO3 /// LRFN5 /// LYN /// MAPKAPK3 /// MBNL1 /// MBP /// MITF /// NIPSNAP3A /// NIPSNAP3B /// PIK3AP1 /// PLE…
OLIG1	-982.812877093257	1	ANKRD12 /// APBB1IP /// ARHGAP9 /// C1orf21 /// CDK6 /// CHN2 /// COMMD2 /// CPM /// CPVL /// CSRNP3 /// CYBB /// DTX3 /// DUSP10 /// EGR1 /// FAM49A /// FOXN2 /// FYN /// GPR183 /// IKZF3 /// IL10RB /// KLF6 /// KMT2E /// KYNU /// LEPROTL1 /// LYZ /// MDFIC /// MSR1 /// NABP1 /// ORMDL3 /// OS9 /// OTUD1 /// PGM2 /// RAPGEF2 /// RNF13 /// RPN2 /// RYK /// TNFSF8 /// ZBTB20 /// ZBTB38 /// ZEB2 //…
OLIG2	-994.382824959563	1	ADORA3 /// AKAP7 /// ANKRD12 /// APBB1IP /// ARHGAP9 /// BID /// C1orf162 /// C1orf21 /// CD247 /// CHN2 /// COMMD2 /// CPM /// CPVL /// CSRNP3 /// CYBB /// DTX3 /// DUSP10 /// EGR1 /// FAM49A /// FGD4 /// FOXN2 /// FYN /// GPR183 /// HLA-DQA1 /// IKZF3 /// IL10RB /// KLF6 /// KMT2E /// KYNU /// LEPROTL1 /// LYZ /// MDFIC /// MMD /// MSR1 /// NABP1 /// ORMDL3 /// OS9 /// OTUD1 /// PGM2 /// PPP1R1…
OLIG3	-996.657229406891	1	ANKRD12 /// APBB1IP /// ARHGAP9 /// BID /// C1orf21 /// CHN2 /// COMMD2 /// CPM /// CPVL /// CSRNP3 /// CYBB /// DTX3 /// DUSP10 /// EGR1 /// FAM49A /// FGD4 /// FOXN2 /// FYN /// GPR183 /// IKZF3 /// IL10RB /// KLF6 /// KMT2E /// KYNU /// LEPROTL1 /// LYZ /// MDFIC /// MMD /// MSR1 /// NABP1 /// ORMDL3 /// OS9 /// OTUD1 /// PGM2 /// PPP1R1B /// RAPGEF2 /// RNF13 /// RPN2 /// TNFSF8 /// ZBTB20 //…
ONECUT1	-591.499237088501	0.900414925155521	ABHD2 /// ACSL5 /// ACTN1 /// ACTR3 /// ANGPT1 /// ANGPT2 /// ANKH /// ANXA1 /// ARHGAP6 /// ARMC9 /// ARRDC3 /// ASAP1 /// ATP6V1A /// BCL11B /// BCL6 /// CALD1 /// CBFA2T2 /// CBX3 /// CBX5 /// CD109 /// CD36 /// CD44 /// CDC42SE2 /// CDK2AP1 /// CHN2 /// CKLF /// CLEC14A /// CNIH1 /// COL16A1 /// CPVL /// CRBN /// CRTAP /// CUL4B /// DAB2 /// DCLK1 /// DCN /// DDX58 /// DHRS9 /// DMD /// DMXL2…
ONECUT2	-902.554873947359	1	ANGPT1 /// ANKH /// ANXA1 /// ARHGAP6 /// ARMC9 /// BCL11B /// BCL6 /// CBFA2T2 /// CBX3 /// CBX5 /// CD36 /// CD44 /// CNIH1 /// COL16A1 /// DCLK1 /// DCN /// DDX58 /// DHRS9 /// DOCK9 /// DPYSL3 /// EGR2 /// ELK3 /// F8 /// FGD3 /// FGFR1 /// GK /// GPCPD1 /// GPR183 /// GTF2IRD1 /// HNRNPA2B1 /// KCNAB1 /// KLF7 /// KYNU /// MARCKS /// MBNL2 /// MYOF /// NELL2 /// NFE2L3 /// NUFIP2 /// PAX5 //…
ONECUT3	-812.915086033414	1	ANGPT1 /// ANGPT2 /// ANKH /// ANXA1 /// ARMC9 /// ARRDC3 /// ATM /// ATP6V1A /// ATP8B4 /// BACH2 /// BCL11B /// CBFA2T2 /// CBX3 /// CBX5 /// CD36 /// CD44 /// CD82 /// CLEC5A /// CNIH1 /// CRBN /// DCLK1 /// DCN /// DDX58 /// DHRS9 /// DOCK9 /// DPYSL3 /// EGR2 /// ELK3 /// F8 /// FGD3 /// FGF13 /// FGFR1 /// GK /// GPCPD1 /// GPR183 /// HNRNPA2B1 /// IFNLR1 /// IGIP /// IL21R /// IL4R /// INP…
OSR1	-965.643289032523	1	ADAMTSL1 /// ANXA5 /// ARHGAP6 /// ARHGDIB /// ARHGEF2 /// BCL6 /// C3AR1 /// CAPG /// CD28 /// CD48 /// CDC42 /// CHMP2B /// CIITA /// CKLF /// CLPTM1L /// CTBS /// FGD4 /// FLI1 /// FMNL1 /// FNDC3A /// GAS6 /// GAS7 /// GNAL /// GNPTAB /// GPR146 /// HHIP /// HIF1A /// HSP90B1 /// IVNS1ABP /// KCNJ15 /// LATS2 /// LCK /// LIMD1 /// LIPC /// LRMP /// MAP7D2 /// MARCKS /// MBNL1 /// MCOLN1 /// M…
OSR2	-967.186955395627	1	ACSL5 /// ADAMTSL1 /// ARHGAP6 /// ARHGEF2 /// BCL6 /// BTN3A1 /// BTN3A3 /// CAPG /// CD209 /// CD28 /// CD48 /// CDC42 /// CHMP2B /// CIITA /// CKLF /// CLPTM1L /// COL4A1 /// COL4A2 /// FGD4 /// FLI1 /// FNDC3A /// GAS6 /// GNA15 /// GNAL /// GNPTAB /// GPR146 /// HIF1A /// HSP90B1 /// IER3 /// IVNS1ABP /// KCNJ15 /// KCNT2 /// LATS2 /// LCK /// LIMD1 /// LIPC /// LRMP /// MARCKS /// MCOLN1 //…
OTP	-894.284664569176	1	ANGPTL7 /// ARHGDIB /// ASAP1 /// B4GALT5 /// BAZ1A /// BHLHE22 /// BOK /// BRD2 /// C1orf198 /// C3AR1 /// CA12 /// CBX3 /// CBX5 /// CCR5 /// CEBPB /// CHN2 /// CLEC7A /// CPVL /// CRYAB /// CTSC /// CYLD /// DCBLD1 /// DDX21 /// DEFB1 /// DUSP10 /// EDEM2 /// FBXO6 /// FCGRT /// FKBP15 /// FNDC3B /// FNIP2 /// GAS7 /// GLRX /// GNS /// GPM6B /// GSE1 /// HDLBP /// HLA-DMA /// HLA-DMB /// HLA-D…
OTX	-797.820116800959	1	ACADL /// ADAM19 /// AIF1 /// AOAH /// AP2S1 /// ARHGAP28 /// ARL4C /// ARL6IP1 /// ARL8B /// ASAP2 /// AVPI1 /// BACH2 /// BBX /// BCL2 /// BCL2A1 /// BHLHE40 /// BID /// BRD2 /// BST2 /// C3AR1 /// C5AR1 /// C6 /// CALU /// CBX5 /// CD2 /// CD48 /// CD58 /// CDC27 /// CEBPB /// CHN2 /// CHST12 /// CPQ /// CREG1 /// CTBS /// CYFIP2 /// DAB2 /// DCN /// DIAPH2 /// DLG1 /// DSP /// DTX3L /// DUSP1…
OTX1	-585.917520388612	0.895141791407465	ACADL /// ACKR3 /// ADAM19 /// ADAM23 /// AGO3 /// ANKRD22 /// APPL1 /// ARHGAP22 /// ARHGAP26 /// ARL11 /// ARL4C /// ARL4D /// ARL6IP1 /// ARL8B /// ARRDC3 /// ASAP1 /// ATXN3 /// BHLHE22 /// BHLHE40 /// BID /// BLOC1S6 /// BTG1 /// BUB1B /// C1orf198 /// CADM3 /// CALU /// CARD16 /// CASP1 /// CD180 /// CD38 /// CD44 /// CD58 /// CDH19 /// CDK2AP2 /// CDS2 /// CELF2 /// CFP /// CLUL1 /// CNIH4…
OTX2	-485.428486391123	0.773504325427683	AASS /// ABHD5 /// ABRACL /// ACACA /// ACKR3 /// ADAM19 /// ADAM28 /// ADAMDEC1 /// AGO3 /// ALDH9A1 /// ANKRD37 /// ARHGAP22 /// ARL11 /// ARL6IP1 /// ARRDC3 /// ATXN3 /// BCAT1 /// BHLHE22 /// BID /// BST2 /// BTG1 /// BUB1B /// C15orf48 /// CAMK2D /// CARD16 /// CASP1 /// CCL20 /// CCR1 /// CCR2 /// CCR5 /// CCRL2 /// CD36 /// CD38 /// CD44 /// CD48 /// CD58 /// CD84 /// CDH11 /// CDH13 /// C…
PATZ1	1410.40117704497	0.0366233718895801	AASDHPPT /// ABCC3 /// ABL2 /// ACTA1 /// ACTR2 /// ACTR3 /// ADA /// ADAM8 /// ADAMTS12 /// ADAMTS5 /// ADCY4 /// ADCY6 /// ADCY7 /// ADD3 /// ADORA3 /// ADTRP /// AFAP1L1 /// AGL /// AGMAT /// AGO2 /// AGPAT2 /// AHNAK /// AHR /// AJUBA /// AKAP12 /// AKIRIN1 /// AKNA /// ALAD /// ALDH18A1 /// ALDH1L1 /// ALDH6A1 /// AMFR /// ANG /// ANGPTL2 /// ANGPTL4 /// ANKDD1A /// ANKRD11 /// ANP32A /// AN…
PAX	-769.650550490633	0.999887611780715	ACSL5 /// ACTR3 /// ADIPOQ /// AHCYL1 /// AKAP7 /// AKT2 /// ALCAM /// APOD /// ARHGAP18 /// ARHGEF7 /// BATF /// BCL11B /// C5AR1 /// CARD8 /// CBX5 /// CCDC91 /// CCL18 /// CCL2 /// CD180 /// CD36 /// CD72 /// CD86 /// CD93 /// CFLAR /// CH25H /// CISH /// CKLF /// CLK4 /// CPQ /// CPVL /// CSF1 /// CXXC5 /// CYTH4 /// DAPP1 /// DDX60 /// DNAJB14 /// DNMT3A /// DUSP10 /// EPB41L3 /// ETV5 /// E…
PAX1	-961.091596167641	1	ARHGAP21 /// ATP6V1F /// BCL11B /// BRD2 /// CALU /// CD36 /// CD86 /// CDKN1A /// CHN1 /// CKLF /// COX7A1 /// CTSD /// DNASE1L3 /// DPP4 /// DSTN /// EAF2 /// EHD4 /// ELOVL7 /// ETS1 /// FAR2 /// FLI1 /// FZD1 /// GOLGA2 /// GPR84 /// GPX4 /// HBD /// HLA-DOA /// HLA-DPA1 /// HLA-DPB1 /// IGFBP7 /// IL10RA /// IRF5 /// KANK1 /// KAZN /// KCNJ15 /// KCNJ5 /// KLF13 /// LGMN /// LHX6 /// LSP1 //…
PAX2	-547.024573939066	0.851516937208398	ABCA6 /// ADAMDEC1 /// ADTRP /// AGPAT2 /// AKAP12 /// ANP32A /// AOAH /// APLP2 /// ARF6 /// ARHGAP21 /// ARL8B /// ARMCX1 /// ASPM /// ATG16L2 /// ATP6V1A /// BANK1 /// BCL11B /// BCL2A1 /// BCLAF1 /// BTG1 /// BTK /// C3AR1 /// CCR7 /// CD180 /// CD34 /// CD52 /// CD79A /// CD86 /// CDCA7L /// CDKN1A /// CFH /// CHD9 /// CIITA /// CLEC10A /// CLIC1 /// COTL1 /// CPM /// CPNE5 /// CREM /// CSGA…
PAX3	-934.414374901995	1	ABRACL /// ACSL5 /// ADHFE1 /// AGO3 /// ATP6V1A /// BRD2 /// BTBD7 /// C1GALT1 /// C1orf198 /// CAT /// CBFA2T2 /// CD36 /// CD3D /// CD47 /// CHN2 /// CIDEA /// CLEC7A /// CMTM7 /// CORO1C /// CPVL /// CTDSPL2 /// CXCR4 /// CYTH4 /// CYTIP /// DNASE1L3 /// DSG2 /// EP300 /// ERAP1 /// ERRFI1 /// FABP5 /// FCGRT /// FH /// FLI1 /// GIMAP1 /// GMFG /// HAVCR2 /// HLA-DMA /// HLA-DMB /// HLA-DOA /…
PAX4	2261.40299311591	0.0129945081648523	ABCA1 /// ABCA6 /// ABI2 /// ABI3BP /// ABL2 /// ABLIM1 /// ABRA /// ACACB /// ACADL /// ACE /// ACOT7 /// ACP5 /// ACSL3 /// ACSL4 /// ACSL5 /// ACSS2 /// ACTA2 /// ACYP2 /// ADAM19 /// ADAM28 /// ADAM8 /// ADAMDEC1 /// ADAMTS12 /// ADAMTS5 /// ADAP2 /// ADCY7 /// ADD3 /// ADHFE1 /// ADTRP /// AGL /// AGT /// AHCYL1 /// AHI1 /// AHNAK /// AIDA /// AIF1 /// AKAP12 /// AKAP9 /// AKIRIN1 /// AKNA /…
PAX5	-143.616159236226	0.441749489696734	AAMDC /// ABHD12 /// ABL2 /// ABLIM3 /// ACOT7 /// ACP5 /// ADAM28 /// ADCY1 /// ADORA3 /// ADTRP /// AKNA /// AMPD3 /// ANK2 /// ANKRD11 /// ANKRD9 /// ANXA4 /// AP1S2 /// AP2A2 /// APLP2 /// APOBEC3B /// APOBEC3G /// ARHGAP18 /// ARHGAP21 /// ARHGAP9 /// ARNTL /// ARPC5 /// ARPC5L /// ATP13A3 /// ATP6V0B /// ATP8A1 /// AZIN1 /// BANK1 /// BCL11B /// BHLHE22 /// BHLHE41 /// BMP2 /// BMP2K /// BT…
PAX6	-40.474473810639	0.371282076205288	ABHD3 /// ACCS /// ACTA2 /// ADAM19 /// ADAM23 /// ADAM8 /// ADCY2 /// ADIRF /// ADTRP /// AIF1 /// ALDH6A1 /// ANKRD22 /// ANTXR2 /// AP2S1 /// AQP9 /// ARGLU1 /// ARHGAP21 /// ARHGAP25 /// ARRDC3 /// ASAP1 /// ATP2A2 /// ATP6V1F /// ATXN1 /// B2M /// B3GNT2 /// B3GNT5 /// BACH2 /// BAZ1A /// BBX /// BCAR3 /// BCAT1 /// BHLHE22 /// BID /// BIRC3 /// BRD2 /// C19orf12 /// C1orf43 /// C1QA /// C1Q…
PAX7	-776.033874948785	0.999972662325039	ABRACL /// ACE /// ACTA2 /// ADAM19 /// ADD3 /// ADHFE1 /// AGO3 /// ANK2 /// ANK3 /// ANKRD22 /// ARHGAP24 /// ARHGAP25 /// ARPC5 /// ATG7 /// B3GALNT1 /// B4GALT5 /// BAZ1A /// BCAT1 /// BHLHE22 /// BIRC3 /// BRD2 /// C1orf198 /// C1QTNF7 /// C5AR1 /// CA12 /// CBFA2T2 /// CD36 /// CD38 /// CD3D /// CD3G /// CHN2 /// CISH /// CLEC7A /// COQ2 /// CPVL /// CSNK1A1 /// CTSC /// CYB561 /// CYTIP //…
PAX8	-954.329167383688	1	ABLIM1 /// ACACB /// ACADSB /// ADCY7 /// ALOX5 /// APBB1IP /// ARGLU1 /// ARHGDIB /// ARHGEF12 /// ARPC5 /// ATP1B1 /// ATP2B1 /// BCL11B /// BHLHE22 /// BMP5 /// CCL20 /// CCR7 /// CD300A /// CD36 /// CD44 /// CIITA /// CLPTM1L /// CPEB1 /// CPQ /// CSGALNACT1 /// CXXC5 /// DIXDC1 /// DLD /// DLGAP5 /// DNMBP /// DUSP3 /// EDIL3 /// EFHC1 /// EGFL6 /// EGFL7 /// EIF4E3 /// EPB41L3 /// ETV5 /// …
PAX9	-968.424402289697	1	ADTRP /// ANO5 /// ARHGAP21 /// ATP6V1F /// CALU /// CD36 /// CD86 /// CDKN1A /// CHN1 /// CPEB1 /// EAF2 /// ETS1 /// EWSR1 /// FGF2 /// FHL1 /// FLI1 /// GAS2L1 /// GOLGA2 /// GPX4 /// IRF5 /// KANK1 /// KATNBL1 /// KAZN /// KCNJ15 /// KCNJ5 /// KLF13 /// LAPTM5 /// LHX6 /// LSP1 /// LY86 /// LYVE1 /// MAP3K8 /// MBP /// METRNL /// MMP19 /// MXI1 /// NIPSNAP3A /// NRP2 /// PDP1 /// PLXNB2 /// P…
PBX	-923.656654866464	1	BHLHE40 /// C15orf48 /// C1QC /// CASD1 /// CD52 /// CD86 /// CEP68 /// CGNL1 /// CHODL /// CLEC4E /// CLK4 /// CNIH1 /// COL1A2 /// COL5A2 /// EIF4E3 /// FAM20B /// FH /// FMO3 /// FNIP2 /// HIVEP2 /// HIVEP3 /// HNRNPA3 /// IFT81 /// IGSF6 /// INPP5D /// KMO /// KPNA1 /// LAIR1 /// LAMP2 /// LGR4 /// LPAR1 /// MFAP5 /// MGP /// MINK1 /// NABP1 /// NGEF /// NLRP3 /// NRIP3 /// OPN3 /// PIK3R5 //…
PBX1	-435.339229645508	0.716915338258165	ABLIM1 /// ACE /// ACTR3 /// ADAM28 /// ADAMDEC1 /// ADTRP /// AKAP12 /// ANGPT2 /// ANK3 /// ANXA3 /// AOAH /// APIP /// ARGLU1 /// ARHGAP21 /// ARHGAP24 /// ARHGDIB /// ARPC2 /// ARRDC3 /// ARSA /// ASPH /// ATF6 /// ATF7IP /// ATP2B1 /// ATP6V0D1 /// BCL11B /// BCL6 /// BHLHE22 /// BHLHE41 /// BRD2 /// BTG1 /// BTN3A2 /// C12orf4 /// C1orf162 /// CAB39L /// CAMTA1 /// CASD1 /// CBX3 /// CBX5 /…
PDX1	-43.5972349538743	0.372961824455676	ABLIM3 /// ACP5 /// ACSL1 /// ADAM28 /// ADAM9 /// ADAMDEC1 /// ADAMTS17 /// ADD3 /// AHI1 /// ALCAM /// ALDH18A1 /// ANK2 /// ANKRD12 /// ANKRD6 /// ANTXR2 /// ANXA1 /// ARHGAP18 /// ARHGAP24 /// ARHGAP25 /// ARHGDIB /// ARID1B /// ARL6IP5 /// ASAP1 /// ASPH /// ATP13A3 /// ATP6V0E1 /// BACH2 /// BAMBI /// BCAT1 /// BCL11B /// BMP4 /// BRD2 /// BTBD11 /// BUB1B /// C15orf48 /// C1S /// C3AR1 ///…
PGR	2.00966944587769	0.347926589230171	ABCA1 /// ABHD12 /// ABHD2 /// ACACB /// ACYP1 /// ADAM28 /// ADAMDEC1 /// ADD3 /// ADIRF /// AK1 /// AKAP7 /// ALCAM /// ALDH1A1 /// ALPK1 /// ANTXR1 /// AOAH /// ARHGAP24 /// ARHGAP25 /// ARHGAP30 /// ASPH /// ATP2A3 /// ATP8B4 /// B4GALT5 /// BATF /// BATF2 /// BCAP29 /// BCL11B /// BCL2A1 /// BCL6 /// BHLHE40 /// BIRC5 /// BLOC1S6 /// BOD1L1 /// BTG1 /// BUB1B /// C1orf21 /// C4orf48 /// C9or…
PHOX2A	-611.862494869067	0.918369702566096	ABCA1 /// ABRA /// ABRACL /// ADAM19 /// ADAMDEC1 /// ADCY7 /// ANGPTL7 /// ANKRD46 /// APOD /// ARHGAP24 /// ARHGAP6 /// ARL4C /// ASAP1 /// ASPH /// ATXN1 /// B3GALNT1 /// BAZ1A /// BCAR3 /// BCL11B /// BCL6 /// BIN2 /// BOK /// BRD2 /// BTN3A2 /// C1orf198 /// CA12 /// CA2 /// CCR5 /// CD163 /// CD36 /// CD40 /// CD44 /// CD79A /// CDC42EP3 /// CEBPB /// CHN2 /// CLEC4A /// CLEC7A /// CLK4 ///…
PHOX2B	-519.085916782155	0.815288442846034	ABCA1 /// ABRACL /// ACAA2 /// ADAM10 /// ADAMDEC1 /// ADCY7 /// APOD /// ARHGAP24 /// ARHGAP6 /// ARL4C /// ARNT /// ASAP2 /// ASPH /// ATG7 /// ATXN1 /// BAZ1A /// BCAR3 /// BCL11B /// BCL2 /// BCL6 /// BHLHE22 /// BID /// BIN2 /// BIRC3 /// BOK /// BRD2 /// BTN3A1 /// BTN3A2 /// C1GALT1 /// C1orf198 /// C1orf21 /// CA12 /// CA2 /// CBLB /// CBX3 /// CBX5 /// CD163 /// CD44 /// CD47 /// CD79A /…
PITX1	-154.789619816446	0.449914341951788	AASS /// ABCB5 /// ABHD12 /// ACACB /// ACADSB /// ACADVL /// ADAM23 /// ADAM28 /// ADAMDEC1 /// ADH5 /// AGA /// AGO3 /// AHNAK /// AKNA /// ALDH9A1 /// AOAH /// APOD /// APOE /// APOLD1 /// APPL1 /// ARHGAP26 /// ARL11 /// ARL6IP1 /// ARRDC3 /// ARSA /// BACH2 /// BCAT1 /// BEGAIN /// BHLHE22 /// BID /// BTC /// BUB1B /// CADM3 /// CAMK2D /// CBX5 /// CCDC91 /// CCNG2 /// CCR1 /// CCR2 /// CCR5…
PITX2	-521.701655006538	0.818799815318818	ABHD12 /// ACACB /// ADAM23 /// ADAM28 /// ADAMDEC1 /// ADTRP /// AHNAK /// AK1 /// AMOTL2 /// AMPD1 /// AMPD3 /// ANKRD29 /// ANXA11 /// APOD /// AQP3 /// ARHGAP22 /// ARL11 /// ARL6IP1 /// ARRDC3 /// ASPA /// BACH2 /// BBX /// BCAT1 /// BID /// BRD2 /// BTN2A2 /// BUB1B /// C15orf48 /// CADM3 /// CAPRIN1 /// CBX5 /// CCR1 /// CCR2 /// CCR5 /// CCRL2 /// CD34 /// CD36 /// CD58 /// CD59 /// CD6 /…
PITX3	-485.74145252582	0.773880977838258	ACADSB /// ACADVL /// ADAM28 /// ADAMDEC1 /// AGA /// AGO3 /// AHNAK /// ANKDD1A /// AOAH /// AP2A2 /// APMAP /// APOD /// APOE /// APOLD1 /// APPL1 /// ARHGAP21 /// ARHGAP26 /// ARSA /// ATF7IP /// ATP8B2 /// BCL11B /// BEGAIN /// BHLHE40 /// BIRC3 /// BUB1B /// C1orf43 /// CBX5 /// CCDC91 /// CCND2 /// CCNG2 /// CCR1 /// CCR2 /// CCR5 /// CCR7 /// CCRL2 /// CD180 /// CD2 /// CD58 /// CDC7 /// C…
PKNOX1	-316.414636051191	0.613642714813375	ABCA1 /// ABCG1 /// ABHD12 /// ABL2 /// ACAA2 /// ACSL1 /// ADTRP /// AMD1 /// ANKDD1A /// ANKRD22 /// APLP2 /// AQP3 /// ARHGAP24 /// ARHGAP6 /// ARHGDIB /// ARHGEF2 /// ARL11 /// ARL4C /// ARMC9 /// ARPC2 /// ARSB /// ATP13A3 /// ATP2A3 /// ATP2B4 /// ATP6V1C1 /// ATP8B2 /// ATXN1 /// B3GNT7 /// BIN1 /// BIRC3 /// BTG2 /// CA3 /// CALD1 /// CAPG /// CBX3 /// CCL2 /// CCND3 /// CCR1 /// CCR7 ///…
PKNOX2	-67.7799634437994	0.387183490474339	ABCA1 /// ABCG1 /// ABL2 /// ABLIM1 /// ACAA2 /// ACACB /// ACTA2 /// ACTN1 /// ADTRP /// ALDH6A1 /// AMD1 /// ANGPTL7 /// ANKDD1A /// ANKRD11 /// ANKRD12 /// ANKRD22 /// ANXA11 /// ANXA5 /// AOAH /// APBB1IP /// APMAP /// ARHGAP24 /// ARHGAP32 /// ARHGAP6 /// ARHGDIB /// ARHGEF2 /// ARL11 /// ARL4C /// ARPC2 /// ARSB /// ATP13A3 /// ATP2A3 /// ATP2B4 /// ATP6V1B2 /// ATP6V1C1 /// ATP8B2 /// B4GA…
PLAG1	-21.3572504910778	0.360875534603421	ACKR3 /// ACP2 /// ADD3 /// ADTRP /// AEBP1 /// AHNAK /// AKNA /// AKT3 /// AMFR /// ANGPTL2 /// ANKRD44 /// ANTXR1 /// ANXA11 /// ANXA4 /// AOC3 /// APBB2 /// APOL3 /// ARHGAP12 /// ARHGAP30 /// ARHGAP9 /// ARPC1B /// ARPC5 /// ASH1L /// ASPH /// ATF5 /// ATG16L2 /// ATG7 /// ATP13A3 /// ATP2B1 /// ATP8B4 /// AXIN2 /// BASP1 /// BCAT1 /// BCL11B /// BCL2 /// C1QA /// C1QTNF4 /// C2 /// C3 /// CA…
PLAGL1	-483.228390787221	0.770983184292379	ABCC3 /// ACAA2 /// ACO1 /// ACVR1C /// AEBP1 /// AGT /// ALDH3A2 /// ANKRD11 /// ANPEP /// AP2A2 /// AP2S1 /// ARFIP1 /// ARHGEF12 /// AXIN2 /// BACH2 /// BLVRA /// C15orf48 /// CAB39 /// CADM3 /// CAMK1D /// CAPG /// CCDC69 /// CD247 /// CEBPA /// CHST15 /// COL4A2 /// CPNE5 /// CREBRF /// CREG1 /// CRISPLD1 /// CSPG4 /// CSTB /// CYBA /// CYTH4 /// CYYR1 /// DAAM2 /// DAPK2 /// DNMT3A /// DOCK…
POU	320.300651283374	0.204926249027994	ABCA1 /// ABCD2 /// ABCG1 /// ABI1 /// ABRACL /// ACTA2 /// ACTN1 /// ACTR3 /// ADAM28 /// ADAMDEC1 /// ADAMTS6 /// ADIPOQ /// ADTRP /// AJUBA /// AKAP7 /// ALDH1A1 /// ALOX5 /// ANKRD22 /// ANKRD46 /// ANO6 /// ANP32A /// APOC1 /// APOL1 /// AQP9 /// ARGLU1 /// ARHGAP25 /// ARHGAP26 /// ARHGAP5 /// ASPA /// ASPH /// ASPM /// ATF7IP /// ATG16L2 /// ATP1A1 /// ATP8B4 /// AXIN2 /// AXL /// BASP1 //…
POU1F1	826.985211223334	0.0835408971617418	ABCA6 /// ABHD5 /// ABI1 /// ABI3BP /// ABRACL /// ACP5 /// ACSL3 /// ACTR3 /// ADAM28 /// ADAMDEC1 /// ADD3 /// ADH4 /// ADHFE1 /// ADIPOQ /// ADTRP /// AGFG1 /// AHCTF1 /// ALDH1A1 /// AMPD1 /// AMPD3 /// ANK3 /// ANKH /// ANKRD22 /// ANKRD37 /// ANO6 /// ANP32A /// ANXA1 /// AOX1 /// APBB1IP /// APOL1 /// APOLD1 /// ARGLU1 /// ARHGAP18 /// ARHGAP21 /// ARHGAP24 /// ARHGAP25 /// ARHGAP5 /// ARH…
POU2F1	1988.97208415317	0.0143188666407465	ABCC10 /// ABCD2 /// ABCG1 /// ABHD2 /// ABHD5 /// ABLIM1 /// ABLIM3 /// ABRACL /// ACACB /// ACKR3 /// ACSL3 /// ACSL5 /// ACTA2 /// ACTG2 /// ACTR3 /// ADA /// ADAM10 /// ADAM28 /// ADAMDEC1 /// ADAMTS6 /// ADCY7 /// ADD3 /// ADIPOQ /// ADTRP /// AHCYL1 /// AJUBA /// AKAP7 /// AKT2 /// ALDH1A1 /// ALOX5 /// ALOX5AP /// ANG /// ANGPTL1 /// ANK2 /// ANK3 /// ANKMY2 /// ANKRD11 /// ANKRD12 /// ANK…
POU2F2	676.201475552922	0.109426637830482	ABCD2 /// ABCG1 /// ABHD5 /// ABI1 /// ABI3BP /// ABLIM1 /// ABRACL /// ACE /// ACSL3 /// ACTA2 /// ACTG2 /// ADA /// ADAM19 /// ADAM28 /// ADAMDEC1 /// ADAMTS6 /// ADIPOQ /// ADTRP /// AGO2 /// AJUBA /// AKAP7 /// ALDH1A1 /// ANGPTL1 /// ANK3 /// ANKRD12 /// ANKRD22 /// ANKRD28 /// ANKRD37 /// ANKRD44 /// ANKRD46 /// ANO6 /// ANP32A /// ANXA4 /// AOAH /// APOC1 /// APOE /// APOL1 /// APOL2 /// A…
POU2F3	355.454854404922	0.195895703732504	ABCD2 /// ABCG1 /// ABI1 /// ABLIM1 /// ABRACL /// ACTA2 /// ADA /// ADAM28 /// ADAMDEC1 /// ADAMTS6 /// ADHFE1 /// ADIPOQ /// ADTRP /// AGO2 /// AHNAK2 /// AJUBA /// AKAP7 /// AKT2 /// ALDH1A1 /// ANK3 /// ANKRD10 /// ANKRD12 /// ANKRD22 /// ANKRD44 /// ANKRD46 /// ANO6 /// ANP32A /// ANXA4 /// AOAH /// APOC1 /// APOE /// APOL1 /// APOL2 /// APOL3 /// APOLD1 /// AQP9 /// ARHGAP25 /// ARHGAP5 ///…
POU3F1	390.845944166027	0.187952590396579	ABHD5 /// ABI1 /// ABLIM1 /// ABRACL /// ACTA2 /// ADAM28 /// ADAMDEC1 /// ADHFE1 /// ADIPOQ /// ADTRP /// AGA /// AGPAT2 /// AKAP7 /// AKR1B10 /// ALDH1A1 /// AMPD1 /// AMPD3 /// ANKH /// ANKRD22 /// ANKRD28 /// ANKRD46 /// ANP32A /// ANXA1 /// ANXA4 /// AOX1 /// APLP2 /// APOL1 /// APOLD1 /// AQP9 /// ARFGAP3 /// ARHGAP18 /// ARHGAP25 /// ARHGAP6 /// ARHGAP9 /// ASPA /// ASPH /// ASPN /// ATF7I…
POU3F2	685.970153515091	0.107643613919129	AASS /// ABCA1 /// ABHD5 /// ABI1 /// ABLIM1 /// ABRA /// ABRACL /// ACLY /// ACTA2 /// ADAM19 /// ADAM28 /// ADAMDEC1 /// ADHFE1 /// ADIPOQ /// ADTRP /// AK1 /// AKAP7 /// ALCAM /// ALDH1A1 /// ALOX5 /// AMPD1 /// ANKH /// ANKRD22 /// ANKRD28 /// ANKRD40 /// ANKRD44 /// ANKRD46 /// ANO6 /// ANP32A /// ANXA3 /// ANXA4 /// AOX1 /// APOL1 /// APOLD1 /// AQP9 /// ARGLU1 /// ARHGAP18 /// ARHGAP22 ///…
POU3F3	463.590038983468	0.166805380054432	ABCA8 /// ABCD2 /// ABHD5 /// ABI1 /// ABLIM1 /// ABRACL /// ACSL3 /// ACYP1 /// ADAM28 /// ADAMDEC1 /// ADHFE1 /// ADIRF /// ADTRP /// AGA /// AGPAT2 /// AHNAK2 /// AKR1B10 /// ALDH1A1 /// ALOX5 /// AMPD3 /// ANKDD1A /// ANKRD10 /// ANKRD22 /// ANKRD28 /// ANKRD37 /// ANKRD44 /// ANO6 /// AOX1 /// APLNR /// APOLD1 /// AQP9 /// ARHGAP18 /// ARHGAP21 /// ARHGAP24 /// ARHGAP25 /// ARHGAP6 /// ARHGA…
POU3F4	245.127697233	0.227173041407465	ABRACL /// ADAM10 /// ADAM28 /// ADAMDEC1 /// ADAMTS1 /// ADAMTS6 /// ADHFE1 /// ADIPOQ /// ADTRP /// AGA /// AGPAT2 /// AJUBA /// AKAP7 /// AKT2 /// ALDH1A1 /// AMPD1 /// ANK3 /// ANKRD12 /// ANKRD22 /// ANKRD28 /// ANKRD46 /// ANKRD6 /// ANP32A /// ANPEP /// ANXA1 /// AOAH /// AOX1 /// APOL1 /// APOLD1 /// AQP9 /// ARFGAP3 /// ARHGAP18 /// ARHGAP9 /// ARPC5 /// ASPA /// ASPH /// ASPN /// ATF7IP…
POU4F1	-455.800338970531	0.739596495917574	ABHD5 /// ACKR3 /// ACSL3 /// ADAM28 /// ADAMDEC1 /// ADIPOQ /// ADIRF /// AGFG1 /// AHCTF1 /// AHNAK2 /// AK4 /// AKR1B10 /// ANKH /// ANKRD22 /// ANKRD44 /// ANXA1 /// AP2S1 /// ARHGAP18 /// ARHGAP24 /// ARL4C /// ASNS /// ASPH /// ASPN /// ATP1B1 /// ATP6V0E1 /// ATP8B4 /// ATXN1 /// B2M /// BACH2 /// BAZ1A /// BCAT1 /// BCL11A /// BCL6 /// BDH2 /// BIRC5 /// BLOC1S6 /// BLVRA /// C7 /// CBFA2…
POU4F2	-428.460676869506	0.709758942457232	ABI3BP /// ACKR3 /// ADAM28 /// ADAMDEC1 /// AGFG1 /// AHCTF1 /// AHNAK2 /// AKR1B10 /// ANKH /// ANKRD22 /// ANKRD28 /// ANXA1 /// ARL4C /// ASNS /// ASPH /// ASPN /// ATG4C /// ATP13A3 /// ATP1A1 /// ATP1B1 /// ATP8B4 /// ATXN1 /// BAZ1A /// BCL11A /// BIRC5 /// BLOC1S6 /// BLVRA /// C1orf21 /// C7 /// CALU /// CCDC71L /// CCDC91 /// CCL18 /// CCL4 /// CCR7 /// CD180 /// CD28 /// CD47 /// CD82 …
POU4F3	-217.127044241563	0.504802318234837	ABHD5 /// ABRACL /// ACE /// ACKR3 /// ADAM28 /// ADAMDEC1 /// ADHFE1 /// ADIPOQ /// AGFG1 /// AHNAK2 /// AK4 /// AKR1B10 /// ANKH /// ANKRD44 /// ANXA1 /// AP2S1 /// ARHGAP18 /// ARHGAP24 /// ARHGAP30 /// ARHGAP6 /// ARL4C /// ARPC5 /// ASAP1 /// ASH1L /// ASNS /// ASPH /// ASPN /// ATG16L2 /// ATG4C /// ATP13A3 /// ATP1B1 /// ATP6V0E1 /// ATP6V1A /// ATP8B4 /// ATXN1 /// B3GNT5 /// BACH2 /// BA…
POU5F1	224.310282235275	0.233770533631415	ABCG1 /// ABI1 /// ACKR3 /// ACSL1 /// ACSL5 /// ACTA2 /// ACTR3 /// ACVR1 /// ADA /// ADAMTS6 /// AGPAT3 /// AHCYL1 /// AHNAK /// AKAP12 /// AKNA /// ALOX5 /// AMD1 /// AMPD1 /// ANKDD1A /// ANKRD22 /// ANKRD37 /// ANKRD44 /// ANKRD46 /// ANP32E /// ANTXR2 /// ANXA3 /// AOAH /// AP1S2 /// ARFGAP3 /// ARHGDIB /// ARHGEF37 /// ARL4C /// ARMC9 /// ARNT /// ASAH1 /// ASPA /// ATP1A1 /// ATP2B1 /// A…
POU5F1B	-143.815121936134	0.44190136566874	ABCD2 /// ABI1 /// ABRACL /// ADAMDEC1 /// ADAMTS6 /// ADHFE1 /// ADTRP /// AHNAK2 /// AJUBA /// AKAP7 /// AKT2 /// ALDH1A1 /// ANK3 /// ANKRD22 /// ANKRD44 /// ANKRD46 /// ANP32A /// ANXA4 /// AOAH /// APOL3 /// APOLD1 /// AQP9 /// ARHGAP25 /// ARHGAP6 /// ASH1L /// ASPA /// ASPH /// ATF7IP /// ATP1A1 /// ATXN1 /// B3GNT5 /// BACH2 /// BASP1 /// BATF /// BCL2 /// BLNK /// BST2 /// BTG1 /// C1QTN…
POU6F1	-356.370738888869	0.650989016329705	ABLIM3 /// ACTN1 /// ACVR1 /// ADAMDEC1 /// ADH4 /// ADIPOQ /// ADORA3 /// AGFG1 /// ALDH3A2 /// ANK2 /// ANKRD28 /// ANLN /// ANO6 /// ANXA1 /// AOAH /// APMAP /// ARHGAP24 /// ARHGAP6 /// ARHGDIB /// ARL4C /// ASPM /// ATP1A1 /// ATXN1 /// BACH1 /// BACH2 /// BASP1 /// BCL11B /// BCL2 /// BCL2A1 /// BIN2 /// BLVRA /// BMP4 /// BMPR1A /// BTBD7 /// BTNL9 /// C1QA /// C1QB /// C1QC /// C2CD2 /// …
POU6F2	-305.706786119528	0.602318842340591	ABHD5 /// ABRA /// ABRACL /// ADAMTS17 /// ADD3 /// ADH4 /// ADORA2B /// ALAD /// ALCAM /// ALDH18A1 /// ANGPTL7 /// ANK3 /// ANTXR1 /// AP1S2 /// APOE /// APOLD1 /// ARHGAP21 /// ARL4C /// ARMC9 /// ARPC5 /// ASAP1 /// ATG16L2 /// ATP6V0E1 /// ATP6V1F /// ATXN1 /// AUTS2 /// B3GALNT1 /// BACH2 /// BASP1 /// BCAT1 /// BCL11B /// BCL2 /// BIN2 /// BLOC1S6 /// BLVRA /// BRD2 /// BTBD11 /// C6orf62 …
PPARA	737.426731237561	0.0990565464618974	ABCA1 /// ABCD3 /// ACAA2 /// ACACB /// ACBD3 /// ACE /// ACP5 /// ACSL1 /// ACTA2 /// ADAM33 /// ADAM8 /// ADAMTS1 /// ADAMTS12 /// ADAP2 /// ADCY3 /// ADIPOQ /// ADIPOR2 /// AGMAT /// AGO3 /// AGPS /// AGT /// AHNAK /// AIM2 /// AKAP7 /// AKIRIN1 /// AKNA /// ALDH1A1 /// ALDH2 /// ALDH5A1 /// ALDH6A1 /// ALDOA /// ALOX5 /// ALOX5AP /// ANKDD1A /// ANKRD12 /// ANKRD28 /// ANTXR2 /// ANXA5 /// AN…
PPARG	1325.13985099028	0.0418752430015552	ABCA5 /// ABCC3 /// ACAA2 /// ACACB /// ACBD3 /// ACP5 /// ACSL1 /// ACTN1 /// ADAMTS12 /// ADAP2 /// ADCY3 /// ADD3 /// ADIPOQ /// ADIPOR2 /// ADORA3 /// ADTRP /// AGMAT /// AGPAT3 /// AGPAT4 /// AGPS /// AGT /// AHCYL1 /// AHI1 /// AHNAK /// AK1 /// AK4 /// AKAP7 /// AKT2 /// ALCAM /// ALDH1A1 /// ALDH1L1 /// ALDH2 /// ALDH5A1 /// ALDH6A1 /// ALDOA /// ALOX5 /// ALOX5AP /// AMFR /// AMOTL2 /// …
PRDM1	1131.20308282525	0.0545295489891135	AAMDC /// ABCB5 /// ABHD5 /// ACACB /// ACCS /// ACP2 /// ACP5 /// ACSL5 /// ACTR3 /// ADAM19 /// ADAMTS1 /// ADAMTS6 /// ADAMTS9 /// ADAMTSL1 /// ADCY4 /// ADCY7 /// ADH1B /// ADHFE1 /// ADIRF /// ADORA3 /// ADTRP /// AFF3 /// AHNAK /// AK4 /// AKAP7 /// AKNA /// AKT3 /// ALCAM /// ALOX5 /// ALOX5AP /// ANGPT1 /// ANGPT2 /// ANKDD1A /// ANKRD11 /// ANO6 /// ANPEP /// ANTXR1 /// ANXA11 /// ANXA5 …
PRDM4	-584.356421690558	0.893541018662519	ABCA5 /// ACP2 /// ACP5 /// ADA /// ADIRF /// ADTRP /// AIM2 /// ANTXR1 /// ARHGAP24 /// ARHGEF40 /// ARSB /// ATP6V1B2 /// BCL2A1 /// C14orf180 /// C1orf54 /// C6orf62 /// CA2 /// CCL2 /// CCND2 /// CCNG2 /// CCR2 /// CCR5 /// CCRL2 /// CD28 /// CISH /// CLU /// CMKLR1 /// CRY1 /// CSRP3 /// CTSB /// CTSC /// CXCL16 /// CXCR4 /// CYBB /// DCUN1D3 /// DDX58 /// DNAJC3 /// DSTYK /// DUSP1 /// DYNL…
PROP1	-559.001581834385	0.866063617807154	ACE /// ACKR3 /// ADAMDEC1 /// ADCY7 /// ADIPOQ /// ANGPTL1 /// ANGPTL7 /// APOD /// ARF6 /// ARHGAP24 /// ARHGAP6 /// ATG7 /// ATXN1 /// B4GALT5 /// BAZ1A /// BCAR3 /// BCL11B /// BCL6 /// BHLHE22 /// BID /// BIN2 /// BIRC3 /// BOK /// BRD2 /// BTN3A1 /// BTN3A2 /// BTN3A3 /// C1GALT1 /// C1orf198 /// C3AR1 /// CA12 /// CA2 /// CAND1 /// CBFA2T2 /// CBX3 /// CBX5 /// CCR5 /// CCR7 /// CD163 /// …
PROX1	-1062.85516048703	1	ARHGAP18 /// ATP6V0B /// C9orf64 /// CEPT1 /// CHI3L2 /// CR1 /// DAAM2 /// DENND2D /// DRAM2 /// EGR2 /// FAM117A /// FAM20C /// FOS /// FPR1 /// FPR3 /// GIMAP8 /// GSN /// HMOX1 /// LY6E /// LYN /// MAPKAPK3 /// MRAS /// NPC1 /// NPY5R /// PARP8 /// PIK3R5 /// PTER /// RAB27A /// RGMA /// RHOG /// RNASE1 /// RNASE6 /// RNF175 /// RPS6KA2 /// SH2D1A /// SIRPA /// SLC6A6 /// SOAT1 /// SP110 /// …
PRRX1	-441.875003248572	0.723749756998445	ABCA6 /// ABI1 /// ABRA /// ABRACL /// ACTA2 /// ADAM19 /// ADAMDEC1 /// ADCY7 /// ADD3 /// AGO3 /// AK4 /// ANGPTL7 /// ANK2 /// ANK3 /// ANKRD22 /// APOD /// ARHGAP24 /// ARHGAP25 /// ARHGEF7 /// ARL4C /// ARL6IP5 /// ARPC5 /// ARRDC3 /// ASAP1 /// ATXN1 /// BCAR3 /// BCL11B /// BCL2 /// BCL6 /// BIRC3 /// BOC /// BOK /// BRD2 /// BST2 /// BTN3A1 /// BTN3A2 /// BTN3A3 /// C1orf198 /// C5AR1 ///…
PRRX2	-271.134139001679	0.563733232892691	ABHD14B /// ABI1 /// ACLY /// ACTA2 /// ADA /// ADAM19 /// ADD3 /// ALAD /// ANGPT2 /// ANGPTL7 /// ANK2 /// ANK3 /// ANKRD22 /// ARHGAP25 /// ARHGAP30 /// ARHGAP32 /// ARHGEF7 /// ARID1B /// ARL15 /// ARL4C /// ARL6IP5 /// ARPC5 /// ARRDC3 /// ASAP1 /// ATF7IP /// ATG7 /// B3GALNT1 /// BAZ1A /// BCL11B /// BCL2 /// BIRC3 /// BLVRA /// BOC /// BRD2 /// BST2 /// BTN3A1 /// BTN3A2 /// BTN3A3 /// C1…
PTEN	-707.239239332131	0.992849679237947	ACTA1 /// AGT /// AHCYL1 /// AOAH /// ARHGDIB /// ARHGEF7 /// ATP6V0B /// B2M /// BCL6 /// BNIP3L /// C1QC /// C5AR1 /// CCNG2 /// CD274 /// CD36 /// CELF2 /// CREBRF /// CRISPLD1 /// CSF1 /// CTSC /// DAAM2 /// DCK /// DNMT3A /// EBF1 /// EFEMP2 /// ELOVL7 /// FABP4 /// FAM49A /// FPR1 /// FPR3 /// FZD5 /// GADD45B /// GALNT1 /// GNLY /// GRN /// HOXC9 /// IDH1 /// IL17RD /// IL1R1 /// INPP5D //…
PTF1A	-446.599805962302	0.728983402993779	ACKR3 /// ACOX1 /// ADORA3 /// ADTRP /// AHNAK /// AKNA /// AKR1A1 /// ALCAM /// ALDH18A1 /// ANXA5 /// ANXA6 /// AOAH /// APOLD1 /// AR /// ARHGAP22 /// ARHGAP9 /// ARHGEF10 /// ARPC5 /// ATF5 /// ATG16L2 /// ATP6V0D1 /// AURKA /// AZIN1 /// B3GALT6 /// BCL11B /// C15orf48 /// C1orf21 /// C5AR1 /// C6orf62 /// CCL2 /// CCL8 /// CCR7 /// CCRL2 /// CD180 /// CD2 /// CD276 /// CD300A /// CD48 /// C…
RAR	-707.275129339249	0.992867904354588	ABLIM1 /// ACKR3 /// ACP2 /// ACP6 /// AIF1L /// ANXA11 /// APOE /// AQP9 /// ARHGAP6 /// ARHGEF10 /// ARMC9 /// ATF3 /// ATOX1 /// BCL6 /// BRD2 /// BTK /// C1orf198 /// C1QTNF4 /// C7 /// CADM3 /// CBX7 /// CCDC69 /// CCL20 /// CCR1 /// CCR2 /// CCR5 /// CCRL2 /// CD1C /// CD274 /// CD300LF /// CD72 /// CDC42SE2 /// CDK6 /// CEBPB /// CFLAR /// CISH /// CKS1B /// COQ2 /// COTL1 /// COX7A1 /// C…
RARA	1708.0358922278	0.0196952760497667	ABCA1 /// ABCB5 /// ABCD2 /// ABCG1 /// ABHD14B /// ABI1 /// ABRA /// ACP5 /// ACSL4 /// ACSL5 /// ADAM28 /// ADAM33 /// ADAMDEC1 /// ADAMTS3 /// ADIPOQ /// ADIPOR2 /// ADIRF /// ADORA3 /// ADPGK /// ADRA2A /// AEBP1 /// AGMAT /// AGPS /// AIF1 /// AIF1L /// AIM2 /// AK1 /// AKAP12 /// AKIRIN1 /// AKR1A1 /// ALDH18A1 /// ALDH1A1 /// ALDH1A3 /// ALOX5 /// ANGPTL7 /// ANKDD1A /// ANKRD12 /// ANKRD2…
RARB	664.171958099637	0.111486076010886	ABCB5 /// ABCG1 /// ABHD14B /// ABRA /// ACSL5 /// ADCY7 /// ADHFE1 /// ADIPOQ /// ADIRF /// ADORA3 /// ADPGK /// ADRA2A /// AIF1 /// AIF1L /// AK1 /// AKAP12 /// AKR1A1 /// AKT3 /// ALAD /// ALDH18A1 /// ALDH1A1 /// ALDH1A3 /// ALDH2 /// ALOX5 /// AMPD1 /// AMPD3 /// ANKRD12 /// ANKRD6 /// ANKRD9 /// ANXA4 /// APOBEC3G /// APOC1 /// AQP1 /// ARGLU1 /// ARHGAP18 /// ARHGAP25 /// ARHGAP6 /// ARHGD…
RARG	1265.10530262205	0.0455597540824261	ABCA1 /// ABCA5 /// ABCB5 /// ABCG1 /// ABHD14B /// ABHD3 /// ABI1 /// ABRA /// ACCS /// ACKR3 /// ACLY /// ACP5 /// ACSL4 /// ACSL5 /// ACTN1 /// ACTR3 /// ADA /// ADAM28 /// ADAMDEC1 /// ADAMTS3 /// ADCY3 /// ADCY7 /// ADIPOQ /// ADIRF /// ADORA3 /// ADRA2A /// AIF1 /// AIF1L /// AIM2 /// AK1 /// AKAP12 /// AKR1A1 /// AKT3 /// ALAD /// ALDH18A1 /// ALDH1A1 /// ALOX5 /// AMPD3 /// ANGPTL7 /// AN…
RAX	-750.402962537955	0.998991543545879	ADD3 /// AHCYL1 /// AIM2 /// ALAD /// ANGPTL7 /// ANK2 /// ANXA4 /// ARL4C /// ARL6IP5 /// ASPH /// ATF7IP /// AZIN1 /// BRD2 /// C1QTNF7 /// CA12 /// CALR /// CAPG /// CBFB /// CBX3 /// CD109 /// CD86 /// CDC27 /// CEBPB /// CHN2 /// CISH /// COL14A1 /// COQ2 /// CPED1 /// CPVL /// CS /// CSF1 /// CSTA /// CTSL /// CXXC5 /// CYB5A /// DAPK1 /// DCBLD1 /// DDIT4 /// DDX21 /// DEFB1 /// DHRS3 /// …
RBPJ	-54.3632369448282	0.379076351088647	ABL2 /// ABRA /// ACADVL /// ACP2 /// ACTA2 /// ADAM28 /// ADAMDEC1 /// ADCY7 /// ADD3 /// ADHFE1 /// ADORA3 /// ADRA2A /// ADTRP /// AKT3 /// ALDH5A1 /// AMPD3 /// ANGPTL4 /// ANKRD37 /// ANO6 /// ANTXR1 /// AOC3 /// ARHGAP12 /// ARHGAP18 /// ARHGAP6 /// ARHGDIB /// ARHGEF12 /// ARL6IP5 /// ARRDC4 /// ASAP1 /// ATP2B1 /// ATP6AP1 /// BACH2 /// BCL2A1 /// BIRC3 /// BTG2 /// C11orf80 /// C1orf162 …
REL	632.669813541107	0.117345451010886	ABCC3 /// ABCG1 /// ABI1 /// ACP2 /// ACSL1 /// ACTR3 /// ADAM23 /// ADAM33 /// ADORA3 /// ADRA2A /// ADTRP /// AGPAT3 /// AHCYL1 /// AHNAK /// AK4 /// AKNA /// ALDH1A3 /// ANGPTL4 /// ANKDD1A /// ANKRD22 /// ANKRD28 /// ANKRD40 /// ANKRD46 /// ANO6 /// ANPEP /// ANXA6 /// APOC1 /// APOE /// APPL1 /// ARHGAP25 /// ARHGAP30 /// ARHGEF2 /// ARL4C /// ARL4D /// ARL6IP5 /// ARNTL2 /// ARPC1B /// ARPC…
RELA	727.295740381803	0.10081830773717	ABCC3 /// ABI1 /// ACP2 /// ADA /// ADAM23 /// ADAM28 /// ADAM33 /// ADAMDEC1 /// ADAMTS1 /// ADHFE1 /// ADORA3 /// ADRA2A /// ADRM1 /// ADTRP /// AGPAT3 /// AHCYL1 /// AHNAK /// AHR /// AK4 /// AKAP7 /// AMOTL1 /// ANGPTL4 /// ANKDD1A /// ANKRD12 /// ANKRD22 /// ANKRD40 /// ANKRD46 /// ANO6 /// ANPEP /// ANXA4 /// ANXA6 /// APBB1IP /// APOBEC3G /// APOC1 /// APOE /// APPL1 /// ARHGAP12 /// ARHGA…
REST	1259.90109214084	0.0459272939346812	ABCC10 /// ABHD2 /// ABHD5 /// ABRACL /// ACBD3 /// ACE /// ACP5 /// ACSL3 /// ACSL5 /// ACVR1C /// ADA /// ADAM19 /// ADAP1 /// ADCY9 /// ADIPOQ /// ADORA3 /// ADPGK /// AEBP1 /// AHNAK /// AJUBA /// AKAP12 /// AKAP7 /// AKNA /// ALDH1L2 /// ALDH2 /// ALDH3A2 /// ALDOA /// ALOX5 /// AMD1 /// AMFR /// AMPD3 /// ANG /// ANGPTL7 /// ANKDD1A /// ANKRD12 /// ANKRD22 /// ANKRD46 /// ANKRD6 /// ANO1 //…
RFX1	732.816976989951	0.0998949018273717	ABCA8 /// ABRA /// ACBD3 /// ACOT7 /// ACP5 /// ACTA2 /// ACTG2 /// ADM /// ADPGK /// ADTRP /// AGPAT2 /// AGPAT4 /// AGTRAP /// AHCYL1 /// AHI1 /// AHNAK /// AKIRIN1 /// AKT2 /// ALDOA /// ANAPC5 /// ANGPT2 /// ANGPTL7 /// ANK2 /// ANKDD1A /// ANKRD11 /// ANKRD22 /// ANKRD28 /// ANKRD46 /// ANP32E /// ANXA6 /// APOBEC3G /// ARFIP1 /// ARHGAP24 /// ARHGAP29 /// ARHGAP9 /// ARHGDIB /// ARRDC4 /// …
RFX2	882.733286207105	0.0737691971228616	ABI2 /// ACBD3 /// ACLY /// ACOT7 /// ACOX1 /// ACP2 /// ACP5 /// ACTA2 /// ADAMTS5 /// ADAMTS6 /// ADHFE1 /// ADPGK /// ADRA2A /// AGPAT2 /// AGPAT4 /// AGTRAP /// AHCYL1 /// AHI1 /// AHNAK /// AKAP13 /// AKIRIN1 /// ALAD /// ALDOA /// AMD1 /// ANAPC5 /// ANGPTL7 /// ANK2 /// ANKDD1A /// ANKRD22 /// ANKRD28 /// ANLN /// ANP32E /// ANXA1 /// APLNR /// APOBEC3G /// ARHGAP24 /// ARHGAP26 /// ARHGAP…
RFX3	1050.37501445725	0.0581320470451011	ABCG1 /// ABI2 /// ACBD3 /// ACLY /// ACOT7 /// ACOX1 /// ACP5 /// ACSL5 /// ACTA2 /// ADAMTS6 /// ADIPOQ /// ADORA3 /// ADPGK /// ADRA2A /// AGPAT2 /// AGPAT4 /// AGTRAP /// AHCYL1 /// AHI1 /// AHNAK /// AKAP13 /// AKIRIN1 /// AKNA /// ALAD /// ALDOA /// AMD1 /// ANAPC5 /// ANGPT2 /// ANGPTL1 /// ANGPTL7 /// ANK2 /// ANKDD1A /// ANKRD22 /// ANKRD28 /// ANLN /// ANXA1 /// AOAH /// APLNR /// APOBE…
RFX4	1111.43895788554	0.0556564687013997	ABCG1 /// ABI2 /// ACLY /// ACOT7 /// ACP5 /// ACTA2 /// ADIPOQ /// ADIPOR2 /// ADORA3 /// ADPGK /// ADRA2A /// AGPAT2 /// AGPAT4 /// AGTRAP /// AHCYL1 /// AHI1 /// AHNAK /// AKAP13 /// AKIRIN1 /// AKR1B10 /// ALDOA /// AMD1 /// ANAPC5 /// ANGPTL7 /// ANK2 /// ANKDD1A /// ANKRD22 /// ANKRD28 /// ANLN /// ANP32A /// ANXA1 /// ANXA3 /// AOAH /// APLNR /// APOBEC3G /// ARFIP1 /// ARHGAP24 /// ARHGAP…
RFX5	330.786807804435	0.202028455482115	ABCG1 /// ACBD3 /// ACOT7 /// ACOX1 /// ACP5 /// ADPGK /// AGPAT2 /// AGPAT4 /// AHCYL1 /// AHI1 /// AHNAK /// AKNA /// ALDOA /// ANGPTL1 /// ANGPTL7 /// ANK2 /// ANKDD1A /// ANKRD28 /// ANLN /// ANXA1 /// AOAH /// APOBEC3G /// ARFIP1 /// ARHGAP9 /// ARHGDIB /// ARHGEF2 /// ARPC5 /// ARRDC4 /// ATF3 /// ATP1A1 /// ATP2A3 /// ATP2B1 /// ATP2B4 /// AXL /// AZIN1 /// BATF /// BHLHE41 /// BLVRA /// B…
RFX7	-266.281140900952	0.558450986586314	ACLY /// ADHFE1 /// ADIPOQ /// ADORA3 /// ADPGK /// AGTRAP /// AHNAK /// AKAP13 /// ANLN /// ANXA1 /// AOAH /// ARFIP1 /// ARHGAP24 /// ARHGAP29 /// ATP1A1 /// ATP2A3 /// ATP2B4 /// ATP6V1D /// ATRX /// AXL /// BACH2 /// BCL11B /// BCL2 /// BIN2 /// BIRC5 /// BRD4 /// BSG /// BTG1 /// C11orf54 /// C1GALT1 /// C1orf162 /// C3AR1 /// C9orf72 /// CBLB /// CC2D2A /// CD2 /// CD6 /// CD93 /// CDC42 //…
RHOXF1	-406.238518929085	0.68970220159409	ABCB5 /// ACACB /// ACADL /// ACADSB /// ACADVL /// ACTA2 /// ADAM23 /// ADAM28 /// ADAMDEC1 /// AFF3 /// AGA /// AHNAK /// ANO6 /// ANXA11 /// AP1S2 /// APMAP /// APOD /// APOLD1 /// APPL1 /// ARFGAP3 /// ARHGAP21 /// ARHGAP26 /// ARHGAP5 /// ARL11 /// ARSA /// AXIN2 /// BANK1 /// BCL11B /// BEGAIN /// BICD2 /// BMP2 /// BTG2 /// CADM3 /// CAPG /// CBX5 /// CCL18 /// CCL20 /// CCL4 /// CCR1 /// …
RHOXF2	-912.274166231146	1	ADAM19 /// ANGPTL7 /// ARHGAP24 /// AZIN1 /// B2M /// BAZ1A /// BCL2 /// BRD2 /// BTN3A2 /// C9orf72 /// CA12 /// CBX3 /// CBX5 /// CD69 /// CEBPB /// CHN2 /// CISH /// CLEC2B /// CLEC7A /// CLECL1 /// COPZ2 /// COQ2 /// CPVL /// CRBN /// CS /// CTSC /// CXXC5 /// DAPK1 /// DCBLD1 /// DDX21 /// DHRS3 /// EDEM2 /// ELF1 /// ELK3 /// ENAH /// EPHX1 /// FBXO6 /// FLI1 /// FOLR1 /// GAS7 /// GIMAP1 /…
RORA	693.879057469129	0.106310142884914	ABHD2 /// ABHD3 /// ABHD5 /// ABI1 /// ABRA /// ACP5 /// ADAM9 /// ADAMTS5 /// ADCY4 /// ADD3 /// ADIPOQ /// ADIPOR2 /// ADIRF /// ADRA2A /// ADTRP /// AHCTF1 /// AHNAK /// AIF1 /// AIM2 /// AK1 /// AKAP12 /// AKIRIN1 /// AKNA /// ALDH1L1 /// AMOTL2 /// AMPD3 /// ANGPT1 /// ANGPT2 /// ANGPTL1 /// ANKDD1A /// ANKRD28 /// ANKRD40 /// ANKRD6 /// ANO6 /// ANXA11 /// ANXA4 /// APLP2 /// APOBEC3G /// A…
RREB1	2438.59151044065	0.0110474582037325	ABCA1 /// ABI1 /// ABI3BP /// ABLIM1 /// ACAA2 /// ACER3 /// ACKR3 /// ACO1 /// ACP2 /// ACP5 /// ACSL5 /// ACSS2 /// ACTA1 /// ACVR1C /// ADAM8 /// ADAMTS5 /// ADCY2 /// ADCY7 /// ADD3 /// ADRB1 /// ADTRP /// AGPAT2 /// AHCYL1 /// AHNAK /// AKAP12 /// AKAP7 /// AKAP9 /// AKIRIN1 /// AKNA /// AKT2 /// ALCAM /// ALDH6A1 /// ALOX5 /// AMFR /// AMIGO2 /// AMOTL2 /// AMPD3 /// AMPH /// ANAPC5 /// ANG…
RUNX	149.493236760424	0.262991470645412	ABCB5 /// ABCC4 /// ABL2 /// ABLIM1 /// ACP5 /// ACSL4 /// ADAMDEC1 /// ADCY7 /// ADHFE1 /// ADTRP /// AGPAT3 /// AGPAT4 /// AHNAK /// AK4 /// AKNA /// ALOX5 /// AMD1 /// ANKRD44 /// ANXA4 /// ANXA6 /// AOAH /// ARHGAP18 /// ARHGAP22 /// ARHGAP24 /// ARHGAP6 /// ARHGAP9 /// ARHGEF10 /// ARHGEF7 /// ARL4C /// ATF3 /// ATF6 /// ATG16L2 /// ATM /// ATP8B4 /// ATXN1 /// BACH1 /// BCAR3 /// BCL10 /// …
RUNX1	937.856853251937	0.0656650952566096	ABCA9 /// ABHD2 /// ABLIM3 /// ABRACL /// ACKR4 /// ACOX1 /// ACP5 /// ACSL4 /// ACTR3 /// ADAM28 /// ADAMDEC1 /// ADAMTS17 /// ADAMTS5 /// ADAP1 /// ADCY7 /// ADH1B /// ADHFE1 /// ADIPOQ /// ADORA3 /// ADTRP /// AFAP1L1 /// AGA /// AGFG1 /// AGT /// AHCYL1 /// AHI1 /// AHNAK /// AK4 /// AKAP7 /// AKNA /// AKT2 /// ALDH18A1 /// ALOX5 /// AMD1 /// AMPD1 /// AMPD3 /// ANG /// ANKH /// ANKRD12 /// A…
RUNX2	1280.94621115413	0.0446393856920684	AASDHPPT /// ABCA1 /// ABCB5 /// ABCC4 /// ABHD2 /// ABRACL /// ACAA2 /// ACADVL /// ACER3 /// ACP2 /// ACP5 /// ACSL4 /// ACTN1 /// ADAM19 /// ADAM28 /// ADAM8 /// ADAMDEC1 /// ADAMTS17 /// ADCY3 /// ADCY7 /// ADCY9 /// ADHFE1 /// ADIPOQ /// ADPGK /// ADTRP /// AHCYL1 /// AHI1 /// AHNAK /// AK4 /// AKAP7 /// AKNA /// AKR7A2 /// ALOX5 /// AMD1 /// AMPD3 /// ANGPT2 /// ANKH /// ANKRD12 /// ANKRD22…
RUNX3	295.922105081297	0.211994556765163	AASDHPPT /// ABCA1 /// ABHD2 /// ABRACL /// ACP2 /// ACSL1 /// ACSL4 /// ACTN1 /// ADAM8 /// ADCY9 /// ADIPOQ /// ADPGK /// AHCYL1 /// AHI1 /// AHNAK /// AKAP7 /// ALOX5 /// AMD1 /// ANKRD28 /// AOAH /// APMAP /// APOL3 /// ARHGAP18 /// ARHGEF2 /// ARL11 /// ARL4C /// ARL6IP1 /// ARL6IP5 /// ARNTL /// ARPC1B /// ARPC5 /// ASAP1 /// ASNS /// ASPHD2 /// ASPM /// ATG16L2 /// ATP10A /// ATP1B3 /// AT…
RXRA	1323.68689208426	0.0419724436236392	ABCA9 /// ABCB5 /// ABCC3 /// ABCD2 /// ABCG1 /// ABI1 /// ACAA2 /// ACACB /// ACBD3 /// ACP2 /// ACP5 /// ACSL1 /// ACSL5 /// ACVR1 /// ADAM33 /// ADCY4 /// ADCY6 /// ADD3 /// ADIPOR2 /// ADIRF /// ADORA3 /// ADRA2A /// ADTRP /// AGMAT /// AGPS /// AHCTF1 /// AHI1 /// AK4 /// AKAP12 /// AKNA /// ALAD /// ALCAM /// ALDH1A1 /// ALOX5 /// ALOX5AP /// ANGPTL2 /// ANKRD28 /// ANKRD44 /// ANKRD6 /// A…
RXRB	-120.053429123989	0.424462966562986	ACAA2 /// ACACB /// ACADVL /// ACBD3 /// ACKR4 /// ACP5 /// ACSL5 /// ADD3 /// ADIPOR2 /// ADORA3 /// AGMAT /// AGPAT2 /// AGPS /// AHI1 /// AIFM2 /// AK4 /// AKT2 /// ALDH18A1 /// ALDH1A1 /// ALOX5 /// ALOX5AP /// ANGPTL4 /// ANKRD12 /// ANKRD28 /// AP2S1 /// APOBEC3G /// APOC1 /// APOE /// ARHGAP12 /// ARHGAP21 /// ARHGAP22 /// ARHGAP30 /// ARHGAP44 /// ARL6IP1 /// ARRB2 /// ARSA /// ATF3 /// A…
RXRG	175.956815687907	0.251977425155521	ABHD12 /// ACBD3 /// ACP5 /// ACSL5 /// ACVR1 /// ADD3 /// ADIPOR2 /// ADORA3 /// ADTRP /// AGMAT /// AGPS /// AHI1 /// AIFM2 /// AK4 /// ALDH1A1 /// ALOX5AP /// ANKRD28 /// AP2S1 /// APOBEC3G /// APOC1 /// APOE /// ARHGAP12 /// ARHGAP21 /// ARHGAP22 /// ARHGAP24 /// ARHGAP30 /// ARHGAP44 /// ARL6IP1 /// ARPC1B /// ARPC3 /// ARSA /// ATF3 /// ATF5 /// ATG16L2 /// ATP2B1 /// ATP6AP1 /// ATP6V1B2 /…
SCRT1	-737.086620007789	0.997894999027994	ACKR4 /// AK1 /// ALOX5AP /// ARHGAP22 /// ARPC3 /// BACH2 /// BCL11A /// BCL6 /// BTBD11 /// CCL18 /// CCR7 /// CCSAP /// CD180 /// CD1C /// CD300A /// CD83 /// CHN2 /// CIITA /// CITED2 /// CLIC5 /// CMKLR1 /// CORO1A /// CPVL /// CREM /// CSGALNACT1 /// CTBP2 /// CTBS /// CXCR4 /// CYSLTR1 /// DAPP1 /// DDIT4 /// DIXDC1 /// DNAJC10 /// DRAM1 /// EDEM2 /// EHBP1L1 /// ENG /// EPDR1 /// FBXL7 //…
SCRT2	-705.800723547646	0.99243657659409	ACTA2 /// ADAMTS6 /// ALOX5AP /// ANKRD10 /// ARHGEF7 /// ATP2B1 /// ATP2B4 /// BCL11A /// BCL6 /// BTBD11 /// BTG1 /// C1QA /// CCL18 /// CCL4 /// CCR1 /// CCR7 /// CD180 /// CD1C /// CD247 /// CD300A /// CD83 /// CD84 /// CHN2 /// CIITA /// CITED2 /// CKS1B /// CLIC5 /// CNN3 /// CPVL /// CREB5 /// CREM /// CRTAM /// CSGALNACT1 /// CXCR4 /// CYP1B1 /// CYP2U1 /// DDIT4 /// DIXDC1 /// EDEM2 /// …
SEF1	-851.940666096296	1	ACP5 /// ADTRP /// AHNAK /// AKT2 /// ALCAM /// AP2A2 /// ARHGAP24 /// BACH2 /// BIN2 /// BOK /// BRD2 /// C9orf64 /// CASP3 /// CCR2 /// CCR5 /// CCR7 /// CCRL2 /// CD1C /// CD209 /// CD69 /// CD82 /// CD8A /// CEBPA /// CHCHD7 /// CLU /// CPNE5 /// CXCR4 /// DAPK1 /// DCHS1 /// DNMT3A /// DOCK9 /// DUSP10 /// ENHO /// EVL /// FADS3 /// FAM3B /// FGD3 /// FMNL1 /// FMNL3 /// FOS /// FTH1 /// GAL…
SHOX2	-705.983952349471	0.992466951788491	ABI1 /// ADAM19 /// ADD3 /// ALAD /// ANGPTL7 /// ANK2 /// ANK3 /// ARHGAP25 /// ARHGEF7 /// ARL4C /// ARPC5 /// ARRDC3 /// ASAP1 /// BAZ1A /// BCL2 /// BIRC3 /// BRD2 /// BST2 /// BTN3A1 /// BTN3A2 /// BTN3A3 /// C3AR1 /// C5AR1 /// CA12 /// CAP1 /// CBX3 /// CD247 /// CD84 /// CDC42 /// CDK6 /// CEBPB /// CHN2 /// CISH /// CLIC1 /// COG6 /// COL14A1 /// COL6A3 /// COPA /// COQ2 /// CPVL /// CRE…
SIX1	-990.078033530533	1	ADAP2 /// ADORA3 /// ARHGAP25 /// ARRB2 /// ASPH /// BBIP1 /// C1QA /// CD48 /// CELF2 /// CLN8 /// COPA /// CTBS /// CXCL16 /// CYP1B1 /// DSE /// ENG /// FAM126A /// FAM20A /// FILIP1 /// FMNL1 /// FRMD4B /// GPR171 /// HLA-DQA1 /// ITPKB /// KCNIP2 /// KCNJ15 /// LDLRAD4 /// LRRFIP1 /// MPP1 /// MPZL2 /// MRAP2 /// MVP /// MYCT1 /// NFIB /// NREP /// OLFML3 /// PMP22 /// PRUNE2 /// RAB20 /// S…
SIX2	-993.817744225635	1	ADAP2 /// ADORA3 /// AP1S2 /// ARHGAP25 /// ARRB2 /// ASPH /// ATP8A1 /// BBIP1 /// C1QA /// CD48 /// CLN8 /// COPA /// CTBS /// CXCL16 /// CXCR4 /// CYP1B1 /// DSE /// ENG /// FAM126A /// FAM20A /// FILIP1 /// FMNL1 /// FOXO3 /// GPR171 /// HLA-DQA1 /// IL1R1 /// ITGA4 /// ITPKB /// ITPR1 /// KCNIP2 /// LDLRAD4 /// LPAR5 /// LRRFIP1 /// MPZL2 /// MRAP2 /// MVP /// MYCT1 /// NFIB /// NREP /// PMP…
SIX3	-1008.92577939772	1	ADORA3 /// AMPD1 /// AP1S2 /// ARHGAP25 /// ARRB2 /// ASPH /// ATP8A1 /// BBIP1 /// C1QA /// CD48 /// CD84 /// CHST15 /// CLN8 /// COPA /// CTBS /// CXCL16 /// CYP1B1 /// DSE /// ENG /// FAM126A /// FAM20A /// FILIP1 /// FMNL1 /// GPCPD1 /// HLA-DQA1 /// ITGA4 /// KCNIP2 /// LDLRAD4 /// LILRB3 /// LILRB5 /// LRRFIP1 /// MPZL2 /// MRAP2 /// MYCT1 /// NREP /// PLAU /// PMP22 /// PPP2R5A /// PRUNE2 …
SIX4	-1005.92835320914	1	ACAA2 /// ACSL5 /// ADAP2 /// AEBP1 /// ANKRD11 /// ANKRD22 /// ARHGAP22 /// ARHGAP25 /// B3GNT2 /// BTG1 /// CAPRIN1 /// CCR2 /// CCR7 /// CD48 /// CD82 /// CELF2 /// CHST11 /// CLEC7A /// CNDP2 /// COTL1 /// CXXC5 /// DHCR24 /// ECM2 /// ECSCR /// EPB41L3 /// FBN1 /// FBXL7 /// FCRL3 /// FNDC3B /// FRMD4B /// GBGT1 /// GNB4 /// GPIHBP1 /// GPR82 /// GZMH /// HPS5 /// IFRD1 /// IGF2R /// IL10RA …
SIX6	-997.746804134097	1	ADAP2 /// ADORA3 /// AMPD1 /// AP1S2 /// ARHGAP25 /// ARL6IP5 /// ARRB2 /// ASPH /// ATP8A1 /// BBIP1 /// C1QA /// CD48 /// CD84 /// CKM /// CLEC7A /// CLN8 /// COPA /// CTBS /// CXCL16 /// CXCL9 /// CXCR4 /// CYP1B1 /// DMXL2 /// DSE /// ENG /// FAM126A /// FAM20A /// FILIP1 /// FMNL1 /// FUCA1 /// GPCPD1 /// GPR171 /// IKZF1 /// IL1R1 /// ITGA4 /// ITPKB /// KCNIP2 /// LILRB3 /// LILRB5 /// LRR…
SMAD	-306.554181554047	0.603187572900467	ABCA6 /// ABHD12 /// ACO1 /// ACSL5 /// ACSS2 /// ADAMTS2 /// ADORA3 /// ADTRP /// AHNAK /// AK1 /// AKAP7 /// ALDH3A2 /// ALDH9A1 /// ALOX5AP /// ANKDD1A /// ANKRD22 /// ANXA11 /// AOC3 /// APBB1IP /// APOE /// ARHGAP12 /// ARHGAP20 /// ARHGAP9 /// ARHGEF2 /// ARL6IP5 /// ARRDC3 /// ARRDC4 /// ASAP1 /// ATF5 /// ATG16L2 /// ATP2B4 /// ATP6AP2 /// BAG2 /// BCAT1 /// BCL11B /// BCL2 /// BOD1L1 ///…
SMAD3	190.601151743566	0.246178800544323	ABCG1 /// ABL2 /// ACKR3 /// ACTN1 /// ADA /// ADAM28 /// ADAMTS18 /// ADCY7 /// ADTRP /// AGFG1 /// AHNAK /// AJUBA /// AKAP7 /// ALAD /// ALDH3A2 /// AMPD1 /// ANK2 /// ANKRD11 /// ANXA11 /// APBB1IP /// APBB2 /// APOLD1 /// ARHGAP20 /// ARHGAP22 /// ARHGAP9 /// ARHGEF2 /// ARHGEF7 /// ARID1B /// ARL6IP5 /// ATF5 /// ATP1B1 /// ATP6AP2 /// ATP6V1B2 /// ATP6V1C1 /// ATXN3 /// B3GNT7 /// BACH1 //…
SMAD4	-48.0609026355715	0.375610541407465	ABHD12 /// ABHD14B /// ACP5 /// ADAM10 /// ADAM19 /// ADAM9 /// ADAMTS18 /// ADAMTSL1 /// AGPAT2 /// AHNAK /// AIF1 /// AKAP1 /// AKNA /// AKT2 /// AMD1 /// ANGPTL1 /// ANGPTL7 /// ANKDD1A /// ANKRD10 /// AOAH /// APCDD1L /// APMAP /// APOC1 /// APOE /// ARF6 /// ARFGAP3 /// ARHGAP30 /// ARHGAP44 /// ARHGEF10 /// ARHGEF2 /// ATF3 /// ATP2B1 /// ATP6V0D1 /// ATP6V1C1 /// ATP8B2 /// ATRN /// AXIN2 …
SNAI2	-429.580130227719	0.71093446248056	ABCA1 /// ABRACL /// ACVR1C /// ADA /// ADAM19 /// ADAM33 /// ADORA3 /// AKNA /// AMFR /// ANXA11 /// APBB1IP /// APOD /// AQP3 /// ARF6 /// ARHGAP22 /// ARHGEF7 /// ASPHD2 /// ATP2A3 /// ATP6V0B /// BCL6 /// BCR /// BHLHE41 /// BLNK /// BMP8B /// BUB1B /// C1GALT1 /// C2orf88 /// C5AR1 /// CA4 /// CCDC167 /// CCL2 /// CCL4 /// CCL8 /// CCNB2 /// CCND2 /// CCR7 /// CCSAP /// CD180 /// CHMP1B /// …
SOX	-657.955057813142	0.967140114696734	ABCA9 /// ADD3 /// AGL /// AMOTL2 /// ANGPTL1 /// ANKRD28 /// AOAH /// APOLD1 /// ARHGAP6 /// ATF7IP /// ATP8B4 /// BANK1 /// BAZ1A /// BCL11A /// BUB1B /// CALD1 /// CAPG /// CAPN6 /// CCAR1 /// CCDC88A /// CCL18 /// CCL4 /// CCNB2 /// CCNG2 /// CD180 /// CD209 /// CD247 /// CD28 /// CD3D /// CD3G /// CD47 /// CD69 /// CD84 /// CDH5 /// CGNL1 /// CHAC2 /// CHST15 /// CKLF /// CLEC10A /// CLEC2B …
SOX1	-175.59219412575	0.46582486877916	ABCA1 /// ABCA8 /// ABL2 /// ABLIM1 /// ABRACL /// ACTA2 /// ADAM28 /// ADAMDEC1 /// ADAMTS1 /// ADCY7 /// ADH4 /// ADI1 /// ADTRP /// AIM2 /// AKAP7 /// ALDH6A1 /// AMPD1 /// AMPD3 /// ANGPTL1 /// ANKRD22 /// ANKRD28 /// ANKRD6 /// ANXA1 /// ANXA5 /// APOLD1 /// ARHGAP18 /// ARHGDIB /// ARL4D /// ARL6IP5 /// ARSB /// ASAP1 /// ATP1A1 /// ATP8B4 /// ATXN1 /// B2M /// BACH1 /// BACH2 /// BAZ1A ///…
SOX10	142.567903517196	0.266056327760498	ABCG1 /// ABLIM1 /// ABRACL /// ACACB /// ACSL3 /// ACSL5 /// ACTA2 /// ADAMDEC1 /// ADCY7 /// ADORA3 /// AHCTF1 /// AHCYL1 /// AHNAK /// AIM2 /// ALDH6A1 /// ANGPT1 /// ANK2 /// ANK3 /// ANKRD22 /// ANP32E /// ANXA1 /// AOC3 /// APBB1IP /// APMAP /// APOLD1 /// AQP1 /// ARHGAP6 /// ARHGDIB /// ARID1B /// ARL4C /// ARMC9 /// ARSA /// ASAH1 /// ASPA /// ASPN /// ATP2B1 /// ATP6AP2 /// ATP6V1B2 ///…
SOX11	42.6804521793179	0.322344600505443	ABCG1 /// ABL2 /// ABLIM1 /// ACSL3 /// ACYP1 /// ADA /// ADAMDEC1 /// ADAMTS5 /// ADAMTS6 /// ADAP1 /// ADCY7 /// ADH4 /// ADHFE1 /// AGL /// AIM2 /// ANGPT2 /// ANGPTL1 /// ANKRD6 /// AP2B1 /// APMAP /// APOLD1 /// AQP9 /// ARFIP1 /// ARHGAP26 /// ARHGAP28 /// ARL11 /// ARL6IP5 /// ARPC2 /// ASPA /// ASPH /// ATF3 /// ATF5 /// ATP1A1 /// ATP6V1B2 /// ATP8B4 /// BACE2 /// BACH1 /// BACH2 /// BAN…
SOX12	-841.501445248346	1	ABCA6 /// ACER3 /// ADAM19 /// ANO6 /// APOLD1 /// ARHGAP18 /// ARHGDIB /// ARL6IP1 /// ATF3 /// BCL11A /// BCL11B /// C11orf54 /// CCM2L /// CD247 /// CD34 /// CELF2 /// CLMN /// COL12A1 /// COMMD2 /// CRBN /// CTSG /// CXCR4 /// CYFIP2 /// DAB2 /// DCUN1D3 /// DHRS9 /// DMXL2 /// DOCK9 /// DPH3 /// DUSP14 /// DYSF /// E2F3 /// EDIL3 /// EGR2 /// EIF4E3 /// EMILIN2 /// ENPP4 /// EPB41L3 /// F8 /…
SOX13	-743.689485612105	0.998514652993779	ABCA6 /// ADAMDEC1 /// ADAMTS5 /// ADCY7 /// ALDH6A1 /// ANKRD44 /// ANTXR1 /// ARHGAP18 /// ARHGAP28 /// ARHGDIB /// ARL4C /// ARL6IP5 /// ASPH /// ATF7IP /// ATP13A3 /// ATP2B4 /// B3GNT5 /// BACH2 /// BHLHE40 /// BIRC3 /// C11orf54 /// C6orf62 /// CCDC102B /// CD247 /// CD36 /// CD47 /// CD48 /// CD69 /// CD84 /// CD8A /// CD93 /// CELF2 /// CHI3L1 /// CIITA /// CLECL1 /// CRBN /// CREG1 /// C…
SOX14	-381.276963507551	0.670505078732504	ABCA1 /// ABHD2 /// ABL2 /// ACP6 /// ACTA2 /// ADAM28 /// ADAMDEC1 /// ADAMTS1 /// ADCY7 /// ADH4 /// AHCYL1 /// AKAP7 /// ALOX5 /// ANGPT1 /// ANKRD12 /// ANKRD22 /// ANKRD46 /// ANXA1 /// APOL3 /// APOLD1 /// AQP9 /// ARHGAP18 /// ARHGAP24 /// ARHGAP26 /// ARHGAP6 /// ARHGDIB /// ARL6IP5 /// ARPC5 /// ASPN /// ATP13A3 /// ATP1A1 /// ATP8B4 /// BACH1 /// BACH2 /// BBX /// BCL2 /// BCR /// BMP5 …
SOX15	-375.169868642819	0.665921461897356	ABCA8 /// ABHD2 /// ADAM28 /// ADAMTS1 /// ADCY7 /// ADD3 /// ADH4 /// AGPAT2 /// AGTRAP /// AHCYL1 /// AKAP7 /// ALDH6A1 /// ALOX5AP /// ANXA1 /// APOLD1 /// ARHGAP18 /// ARHGAP6 /// ARHGDIB /// ARHGEF2 /// ARPC5 /// ATF3 /// ATP1A1 /// ATP2B4 /// ATP8B4 /// B2M /// BACH2 /// BAZ1A /// BBX /// BCL11B /// BCL2 /// BICD2 /// BLNK /// C11orf54 /// C12orf4 /// C1GALT1 /// C1S /// CARD8 /// CASP7 ///…
SOX17	-268.338700350781	0.560634963063764	ACSL5 /// ACYP2 /// ADAM28 /// ADAMDEC1 /// ADAMTS1 /// ADCY7 /// ADH4 /// ADORA3 /// AGA /// AGTRAP /// AIM2 /// AKAP7 /// ALDH6A1 /// AMPD3 /// ANGPT1 /// ANKRD10 /// ANKRD28 /// ANXA1 /// ANXA5 /// AOAH /// AP2B1 /// APBB1IP /// APMAP /// APOLD1 /// ARHGDIB /// ARHGEF7 /// ARID1B /// ASPA /// ATF3 /// ATM /// ATP13A3 /// ATP1A1 /// ATP2B1 /// ATP2B4 /// B2M /// BACH2 /// BBX /// BCL2A1 /// BIC…
SOX18	-375.451151366419	0.666088525466563	ABL2 /// ADAMDEC1 /// ADAMTS1 /// ADCY7 /// ADH4 /// AGO3 /// AGPAT2 /// AGTRAP /// AHCYL1 /// AIM2 /// ALDH6A1 /// AMPD3 /// ANKRD28 /// ANKRD44 /// ANKRD46 /// ANO6 /// ANXA1 /// ANXA5 /// APMAP /// APOLD1 /// ARHGAP18 /// ARHGDIB /// ARID1B /// ARL8B /// ASPA /// ATF3 /// ATF6 /// ATM /// ATP1A1 /// ATP2B1 /// ATP6V1B2 /// ATP8B4 /// B2M /// BACH2 /// BATF3 /// BBX /// BCL11A /// BCL11B /// BI…
SOX2	32.7190420005204	0.329206356920684	ABL2 /// ACKR4 /// ACP6 /// ACTA2 /// ADAM28 /// ADAMDEC1 /// ADAMTS1 /// ADAMTS6 /// ADAMTSL1 /// ADCY7 /// ADH4 /// AHCYL1 /// AIM2 /// AKAP12 /// AKAP7 /// ALDH6A1 /// ALOX5 /// AMOTL2 /// ANKRD22 /// ANTXR2 /// ANXA1 /// ANXA5 /// AP1S2 /// AP2B1 /// APMAP /// APOLD1 /// ARHGAP18 /// ARHGAP25 /// ARHGDIB /// ARL6IP5 /// ARMC9 /// ASPH /// ATF3 /// ATP1A1 /// ATP2B1 /// ATP6V1B2 /// B2M /// BA…
SOX21	-237.321736808264	0.526405156493002	ABRACL /// ACP6 /// ACTA2 /// ADAM10 /// ADAM28 /// ADAMDEC1 /// ADAMTS1 /// ADCY7 /// ADH4 /// ADORA3 /// AGTRAP /// AHCYL1 /// AHNAK /// AIM2 /// AKAP7 /// ALDH6A1 /// ALOX5 /// ANKRD22 /// ANXA1 /// AOAH /// AP2B1 /// APMAP /// APOBEC3G /// APOL3 /// APOLD1 /// AQP9 /// ARHGAP25 /// ARHGAP28 /// ARHGAP6 /// ARHGDIB /// ARL6IP5 /// ASPH /// ATF3 /// ATP13A3 /// ATP1A1 /// ATP6V1B2 /// ATP8B4 //…
SOX3	-439.126019014325	0.720815513219285	ABCA1 /// ABCA8 /// ACTA2 /// ADAM28 /// ADAMTS1 /// ADH4 /// AGTRAP /// AHCYL1 /// AIM2 /// ALDH6A1 /// ANKRD22 /// ANKRD46 /// ANXA1 /// ANXA5 /// APOLD1 /// ARHGAP18 /// ARHGAP6 /// ARHGDIB /// ARL6IP5 /// ARMC9 /// ATF3 /// ATP1A1 /// ATP6V1B2 /// ATP8B4 /// ATXN1 /// B2M /// BACH1 /// BACH2 /// BBX /// BCL11B /// BICD2 /// BRD2 /// BUB1B /// C12orf4 /// C14orf39 /// C1GALT1 /// CALD1 /// CAP…
SOX30	-836.467317048193	1	ACAA2 /// ADAMTS5 /// AK1 /// AKAP7 /// AMPD3 /// ANK3 /// ARHGAP30 /// ARL8B /// ATP8B4 /// BACE2 /// BAZ1A /// BOD1L1 /// BRD2 /// C12orf4 /// C14orf39 /// C1QTNF7 /// CBX3 /// CCL13 /// CCM2L /// CD83 /// CELF2 /// CLEC4E /// CRYL1 /// CTNNA1 /// CXCR2 /// CYTIP /// DCUN1D3 /// DDAH1 /// DDX3X /// DHRS3 /// DNAJC10 /// DPYD /// DYSF /// EBF1 /// EDN1 /// EEF1E1 /// EGR2 /// ELF1 /// ENG /// EP…
SOX4	107.518224082468	0.282340469479005	ABCA9 /// ABCG1 /// ABL2 /// ABLIM1 /// ACTN1 /// ACYP1 /// ADA /// ADAMDEC1 /// ADAMTS5 /// ADAP1 /// ADCY7 /// ADH4 /// ADHFE1 /// ADORA3 /// AGL /// AIM2 /// ANGPT2 /// ANGPTL1 /// ANK3 /// ANKDD1A /// ANKRD6 /// AP2B1 /// APOLD1 /// AQP9 /// ARHGAP25 /// ARHGAP28 /// ARHGAP29 /// ARHGEF2 /// ARID1B /// ARL11 /// ARL6IP5 /// ARL6IP6 /// ARMC9 /// ARPC2 /// ARRDC3 /// ATF3 /// ATF5 /// ATP13A3 …
SOX5	-564.817256778502	0.872861586314152	ABHD2 /// ACACA /// ACTA2 /// ADAM19 /// ADAMTSL1 /// AKAP7 /// ANK2 /// ANKRD44 /// ANTXR1 /// APOLD1 /// ARHGAP1 /// ARHGAP18 /// ARHGDIB /// ARL6IP5 /// ASPH /// ATF3 /// ATP6V0E1 /// ATP8B4 /// BASP1 /// BCL2 /// BIRC3 /// C11orf54 /// C12orf4 /// C5AR1 /// CBFA2T2 /// CCDC102B /// CCM2L /// CCNG2 /// CD247 /// CD36 /// CD47 /// CD48 /// CD69 /// CD84 /// CDH5 /// CDK19 /// CELF2 /// CHEK2 //…
SOX7	48.59787068808	0.318237874222395	ABCA6 /// ABCA8 /// ADAMDEC1 /// ADAMTS1 /// ADAMTS5 /// ADCY7 /// ADD3 /// ADH4 /// AGTRAP /// AIM2 /// AKAP7 /// ALOX5AP /// ANKRD10 /// ANKRD12 /// ANKRD37 /// ANKRD46 /// ANO6 /// ANXA1 /// ANXA5 /// APOLD1 /// ARHGAP18 /// ARHGDIB /// ARL8B /// ARPC5 /// ASPA /// ATF7IP /// ATM /// ATP13A3 /// ATP1A1 /// ATP2B1 /// ATP6V1B2 /// ATP8B4 /// ATXN1 /// AVPI1 /// B2M /// BACE2 /// BACH2 /// BAZ1A…
SOX8	457.879593429912	0.168630929237947	ABCA6 /// ABI1 /// ABRACL /// ACSL3 /// ACSL5 /// ACSS2 /// ACTA2 /// ACTR3 /// ADAM28 /// ADAMDEC1 /// ADCY7 /// ADH4 /// ADORA3 /// AGPAT2 /// AGPS /// AHNAK /// AIM2 /// AKAP7 /// ALDH6A1 /// ANGPTL1 /// ANK2 /// ANKRD12 /// ANKRD22 /// ANXA1 /// ANXA5 /// AP2B1 /// AP2S1 /// APOLD1 /// AQP1 /// ARHGAP18 /// ARHGAP20 /// ARHGAP24 /// ARHGAP28 /// ARHGAP6 /// ARHGDIB /// ARL4C /// ARL6IP5 /// A…
SOX9	264.650561086204	0.22142909214619	ABHD2 /// ACER3 /// ACP6 /// ACSL3 /// ACTA2 /// ADAM28 /// ADAMDEC1 /// ADAMTS1 /// ADCY7 /// ADD3 /// ADH4 /// ADORA3 /// AGPAT2 /// AHNAK /// AIM2 /// AKAP7 /// ALDH1A1 /// ANKRD12 /// ANKRD22 /// ANKRD28 /// ANKRD44 /// ANKRD9 /// ANO6 /// ANXA1 /// ANXA5 /// APBB1IP /// APOLD1 /// ARHGAP18 /// ARHGAP25 /// ARHGAP28 /// ARHGAP6 /// ARHGDIB /// ARHGEF2 /// ARID1B /// ARL4C /// ARL6IP5 /// ARMC…
SP1	9495.87493028185	3.03751944012442e-06	AAMDC /// AASDHPPT /// ABCA1 /// ABCA5 /// ABCC10 /// ABCC3 /// ABCC4 /// ABCG1 /// ABHD12 /// ABHD14B /// ABHD17C /// ABHD2 /// ABHD3 /// ABHD5 /// ABI1 /// ABI2 /// ABLIM1 /// ABLIM3 /// ACAA2 /// ACACA /// ACACB /// ACADSB /// ACADVL /// ACAT1 /// ACBD3 /// ACE /// ACER3 /// ACKR3 /// ACLY /// ACO1 /// ACOT7 /// ACOX1 /// ACP2 /// ACP5 /// ACSL3 /// ACSL4 /// ACSL5 /// ACSS2 /// ACTA1 /// ACTN…
SP100	-1066.8878048952	1	ALCAM /// BBX /// BCL6 /// CD247 /// CD52 /// CELF2 /// CHIC2 /// DNMT3A /// EGR2 /// EPB41L3 /// FBP1 /// FBXL14 /// GATM /// HM13 /// IFNLR1 /// LDLRAD4 /// LIN7A /// NLRC4 /// PACSIN2 /// PSTPIP1 /// PTPRC /// SLA /// SLC6A6 /// SLFN11 /// SNX9 /// SPRY2 /// TRIO /// TSPAN3 /// VWA5A /// ZNF217
SP3	4145.13734254461	0.0015552099533437	AAMDC /// AASDHPPT /// ABCC3 /// ABCG1 /// ABHD2 /// ABI1 /// ABLIM1 /// ABLIM3 /// ABRACL /// ACAA2 /// ACACA /// ACACB /// ACADSB /// ACADVL /// ACBD3 /// ACER3 /// ACOT7 /// ACP2 /// ACP5 /// ACSS2 /// ACTN1 /// ACVR1C /// ADA /// ADAM12 /// ADAM8 /// ADAMTS1 /// ADAMTS9 /// ADCY2 /// ADCY3 /// ADCY6 /// ADCY7 /// ADD3 /// ADH1B /// ADORA3 /// ADRA2A /// ADTRP /// AEBP1 /// AGO3 /// AGPAT2 ///…
SP4	5360.45723028748	0.0015552099533437	AAMDC /// AASDHPPT /// ABCC10 /// ABCC4 /// ABCG1 /// ABHD14B /// ABHD2 /// ABHD3 /// ABI1 /// ABLIM1 /// ABLIM3 /// ABRACL /// ACAA2 /// ACACA /// ACACB /// ACADSB /// ACADVL /// ACBD3 /// ACCS /// ACER3 /// ACLY /// ACO1 /// ACOX1 /// ACP2 /// ACP5 /// ACP6 /// ACSS2 /// ACTN1 /// ACVR1C /// ADAM10 /// ADAM19 /// ADAM23 /// ADAM8 /// ADAMTS1 /// ADAMTSL3 /// ADAP1 /// ADCY2 /// ADCY6 /// ADD3 /…
SP8	2461.1220764567	0.0109593701399689	AAMDC /// ABCC10 /// ABCC4 /// ABHD14B /// ABHD2 /// ABHD5 /// ABI1 /// ABLIM1 /// ABRACL /// ACACA /// ACADSB /// ACADVL /// ACBD3 /// ACKR3 /// ACP5 /// ACSS2 /// ACTN1 /// ACVR1C /// ADAM8 /// ADAMTS1 /// ADCY2 /// ADCY6 /// ADH1B /// AEBP1 /// AGO3 /// AIDA /// AJUBA /// AKAP12 /// AKAP13 /// AKIRIN1 /// AKR1A1 /// AKR7A2 /// AKT2 /// AKT3 /// ALAD /// ALCAM /// ALDH6A1 /// AMIGO2 /// AMOTL2 …
SPDEF	180.791120125957	0.25000911255832	ABCA6 /// ABCC10 /// ABHD2 /// ACAA2 /// ACLY /// ACOX1 /// ACSL1 /// ADAM8 /// ADCY4 /// ADTRP /// AIF1 /// ALCAM /// ALDH1L1 /// ANKH /// ANKRD10 /// ANKRD22 /// ANXA4 /// ANXA5 /// AP1S2 /// APBB1IP /// APOBEC3G /// AQP9 /// ARFIP1 /// ARHGAP1 /// ARHGAP12 /// ARHGAP22 /// ARPC5L /// ASPN /// ATP6AP2 /// ATP6V1B2 /// ATP8B4 /// ATRN /// AVPR1A /// B3GNT5 /// BACH2 /// BAZ1A /// BCL11A /// BCL1…
SPI1	2541.19582278733	0.0107315561819596	ABCA1 /// ABCB5 /// ABCG1 /// ABHD12 /// ABHD2 /// ABHD5 /// ABI1 /// ABL2 /// ABRACL /// ACAA2 /// ACCS /// ACE /// ACOT7 /// ACP2 /// ACP5 /// ACSL1 /// ACSL5 /// ACTA2 /// ACTR3 /// ADA /// ADAM28 /// ADAMDEC1 /// ADAMTS1 /// ADAMTS2 /// ADAP2 /// ADCY4 /// ADCY7 /// ADH1B /// ADH4 /// ADORA3 /// ADTRP /// AGO3 /// AGPAT2 /// AGPAT4 /// AHCTF1 /// AHCYL1 /// AHNAK /// AIF1 /// AJUBA /// AK1 //…
SPIB	1148.2993490714	0.0534633796656299	ABCA1 /// ABCG1 /// ABHD12 /// ABHD2 /// ABL2 /// ABRACL /// ACAA2 /// ACKR3 /// ACOT7 /// ACSL1 /// ACSL5 /// ACTA2 /// ACTR3 /// ACYP1 /// ADA /// ADAM28 /// ADAMDEC1 /// ADAP2 /// ADCY7 /// ADORA3 /// ADRA2A /// ADTRP /// AGPAT2 /// AHCTF1 /// AHCYL1 /// AHNAK /// AKNA /// AKR7A2 /// AKT2 /// ALAD /// ALCAM /// ALOX5 /// ALOX5AP /// ALPK1 /// AMIGO2 /// AMPD3 /// ANGPT2 /// ANKRD22 /// ANKRD44…
SPIC	1138.89108702805	0.0540344333203732	ABCA1 /// ABCG1 /// ABL2 /// ABLIM1 /// ABRACL /// ACAA2 /// ACKR3 /// ACOT7 /// ACSL1 /// ACSL5 /// ACTA2 /// ACTR3 /// ADA /// ADAM28 /// ADAMDEC1 /// ADAP2 /// ADCY7 /// ADM /// ADORA3 /// ADRA2A /// ADTRP /// AGPAT2 /// AHCTF1 /// AHCYL1 /// AHNAK /// AKNA /// AKT2 /// ALAD /// ALCAM /// ALOX5 /// ALPK1 /// AMPD3 /// AMPH /// ANGPT2 /// ANK3 /// ANKH /// ANKRD12 /// ANKRD22 /// ANKRD44 /// AN…
SPZ1	-135.874289909189	0.436163491446345	ABCA1 /// ABCD3 /// ABHD12 /// ABL2 /// ABLIM1 /// ACKR3 /// ACOX1 /// ACP5 /// ACTN1 /// ADAMTS9 /// ADIPOQ /// ADORA3 /// ADRA2A /// ADRB1 /// AGPAT3 /// AGT /// AHNAK /// AKNA /// ALOX5 /// AMPD3 /// ANKDD1A /// ANO6 /// ANXA11 /// APBB2 /// APLNR /// APOL3 /// ARF6 /// ARHGAP18 /// ARHGAP25 /// ARHGAP5 /// ARNTL /// ARPC5 /// ARRB2 /// ARSA /// ASAP1 /// ATF5 /// ATP13A3 /// AXIN2 /// BACH1 /…
SREBF	-703.880061426427	0.991871597978227	ACAA2 /// AGPAT3 /// AHNAK /// ANGPT2 /// ANGPTL7 /// ANXA5 /// AP1S2 /// APOE /// AQP3 /// ARHGAP30 /// ARNT /// ATP6V0D1 /// C16orf54 /// CAP1 /// CAPZB /// CCL5 /// CCR7 /// CD248 /// CD300A /// CFD /// CHI3L1 /// CHST2 /// CIDEC /// CISH /// CLMN /// CNDP2 /// COL15A1 /// COQ2 /// CORO1A /// CPNE5 /// CPT1A /// CSF1R /// CTDSPL /// CTSH /// CTSK /// CTSS /// CYFIP2 /// DENND2D /// DOK3 /// EF…
SREBF1	-150.485862531537	0.446764434292379	ABCG1 /// ABRACL /// AGTRAP /// AHR /// AIF1 /// ANKRD12 /// ANXA11 /// AP1S2 /// APBB1IP /// APMAP /// AQP3 /// ARHGAP12 /// ARHGAP18 /// ARHGAP30 /// ARHGAP44 /// ARMCX2 /// ARPC5 /// ASH1L /// ASPH /// ATF7IP /// ATP2B1 /// ATP6AP1 /// ATP6V0D1 /// ATP6V1A /// ATXN3 /// BACE2 /// BACH1 /// BATF /// BAX /// BCL2A1 /// BIRC5 /// BLNK /// BMP4 /// C1GALT1C1 /// C1orf43 /// C4orf3 /// CAPZB /// CC…
SREBF2	-498.518943207483	0.789202225894246	ABRACL /// ADAM10 /// AGTRAP /// ANP32E /// APBB1IP /// ARHGAP12 /// ARMCX2 /// ARPC5 /// ATP13A3 /// ATP2B1 /// ATP6V0B /// ATP6V0D1 /// ATP6V1A /// ATXN3 /// BACE2 /// BACH1 /// BATF3 /// BAX /// BIRC5 /// BMP4 /// C1orf43 /// C1orf54 /// C4orf3 /// CCAR1 /// CCDC91 /// CCR7 /// CD164 /// CHN2 /// CNR1 /// COL5A1 /// CPSF2 /// CPVL /// CREBRF /// CSTB /// CYFIP2 /// CYTH3 /// DEPDC7 /// DUSP1 /…
SRF	350.586944975928	0.197074261275272	ABCA1 /// ABCB5 /// ABLIM1 /// ACSL5 /// ACTA1 /// ACTA2 /// ACTG2 /// ACYP1 /// ADAMTS1 /// ADAMTS12 /// ADH5 /// AFAP1L1 /// AGPS /// AHI1 /// AK4 /// AKAP12 /// ANGPT2 /// ANKDD1A /// ANKRD22 /// ANP32E /// ANXA5 /// ANXA6 /// AOAH /// AOC3 /// APBB1IP /// APOL1 /// APOL2 /// AQP9 /// ARHGAP1 /// ARHGAP21 /// ARHGAP22 /// ARHGAP25 /// ARHGAP6 /// ARHGEF2 /// ARPC1B /// ASAP1 /// ASPA /// ASPH …
SRY	29.2070777778401	0.331563472006221	ABCA6 /// ABCA8 /// ABHD2 /// ACKR4 /// ACP6 /// ACTA2 /// ADA /// ADAM19 /// ADAM28 /// ADAMDEC1 /// ADAMTS1 /// ADCY7 /// ADH4 /// AGTRAP /// AHCYL1 /// ALOX5 /// ALPK1 /// AMD1 /// AMPD3 /// ANK3 /// ANKRD12 /// ANKRD37 /// ANO6 /// ANXA1 /// AOX1 /// APMAP /// APOD /// APOL3 /// APOLD1 /// ARHGAP18 /// ARHGAP6 /// ARHGDIB /// ARL4C /// ASPH /// ATF3 /// ATF5 /// ATP13A3 /// ATP1A1 /// ATP6V0E…
STAT	-290.295839459007	0.585357333786936	ABHD12 /// ABHD2 /// ABI1 /// ABLIM1 /// ACTR3 /// ADTRP /// AGT /// AK4 /// AKT2 /// ALYREF /// ANK3 /// ANKRD10 /// ANKRD12 /// ANKRD22 /// AOX1 /// APBB1IP /// APMAP /// ARHGEF40 /// ARHGEF7 /// ATF5 /// ATP10A /// ATP13A3 /// ATP8B4 /// B3GALT6 /// BACE2 /// BACH2 /// BAG5 /// BCL6 /// BCLAF1 /// C1QC /// C1S /// C9orf64 /// CALD1 /// CAMK2G /// CAMTA1 /// CBX3 /// CCDC102B /// CCL2 /// CCL8 …
STAT1	-726.668209423308	0.996673916213064	AKAP12 /// ANKRD12 /// ANKRD28 /// APOC1 /// ARF4 /// BACH2 /// BATF /// BCL6 /// BCR /// C2 /// C9orf64 /// CAMTA1 /// CCDC102B /// CCL2 /// CD46 /// CEBPA /// CFB /// CHEK2 /// CHURC1 /// CIITA /// CISH /// COL12A1 /// CREBRF /// CSGALNACT1 /// CYP1B1 /// DAPK1 /// DCUN1D3 /// DEDD2 /// DYSF /// EDEM2 /// EIF3H /// ETS1 /// ETV7 /// FAF2 /// FBP1 /// FGD2 /// FGF13 /// FKBP5 /// FLVCR2 /// GAS7…
STAT3	-300.611444922109	0.596778406881804	ABLIM1 /// ACTA2 /// ADA /// ADAMTSL3 /// AK3 /// AKT2 /// ALPK1 /// ANKRD10 /// ANKRD12 /// ANKRD22 /// ARPC1B /// ATG4C /// ATP10A /// B3GNT5 /// BACH2 /// BCL2A1 /// BNC2 /// BTG2 /// C11orf54 /// C1S /// C2 /// C9orf64 /// CCDC102B /// CCL2 /// CCR1 /// CD247 /// CD44 /// CD46 /// CD86 /// CD93 /// CDC42BPA /// CDC42EP4 /// CDC7 /// CEPT1 /// CFB /// CHI3L1 /// CHI3L2 /// CHURC1 /// CIB1 /// …
STAT5A	246.585375828155	0.226705263413686	ABHD2 /// ACP5 /// ACSS2 /// ACTA2 /// ACTR3 /// ADA /// ADCY3 /// ADD3 /// ADTRP /// AGO3 /// AGT /// AHCYL1 /// AK4 /// ALYREF /// ANKRD10 /// ANKRD12 /// ANKRD22 /// ANTXR2 /// ANXA4 /// AOC3 /// AP2B1 /// APOL6 /// ARHGAP28 /// ARHGAP5 /// ARHGAP6 /// ARHGEF7 /// ARPC5 /// ARSB /// ATF3 /// ATF5 /// ATF7IP /// ATP6V1B2 /// ATP6V1F /// ATP8B2 /// ATP8B4 /// B3GNT5 /// BACH2 /// BCL2 /// BCL2A1…
STAT6	334.208667080695	0.201153649883359	ABCC3 /// ABCG1 /// ABI3BP /// ABL2 /// ACBD3 /// ACP5 /// ACP6 /// ACTA2 /// ADAM28 /// ADAM33 /// ADAMTS6 /// ADCY4 /// ADORA3 /// AFAP1L1 /// AGPAT2 /// AGT /// AHI1 /// AHNAK /// AKNA /// ALDH2 /// AMIGO2 /// ANKRD22 /// ANO6 /// ANXA11 /// APBB1IP /// ARF6 /// ARHGAP6 /// ARHGDIB /// ARHGEF2 /// ARL4C /// ARL6IP5 /// ARMC9 /// ASPA /// ATF5 /// ATP2B4 /// B3GNT7 /// BANK1 /// BATF3 /// BCL11…
T	-814.014287844495	1	ABLIM1 /// ALDH1A1 /// ANXA5 /// AP2B1 /// APLP2 /// AURKA /// BACH2 /// BHLHE40 /// BTBD11 /// C1QTNF3 /// CAPRIN1 /// CCL18 /// CCL4 /// CCNYL1 /// CCR7 /// CD247 /// CD36 /// CD48 /// CD58 /// CDC42 /// CFD /// CFLAR /// CHN2 /// CLEC5A /// CLEC7A /// CLPTM1L /// CPM /// CPVL /// CREM /// CRTAM /// CSRP3 /// CST7 /// CXCR2 /// CYBA /// CYTH4 /// DAAM2 /// DAB2 /// DGAT2 /// DNMT3A /// EFHC1 //…
TAL1	965.612132684838	0.0629070276049767	ABCB5 /// ABCD2 /// ACACB /// ACKR4 /// ACOT7 /// ACP5 /// ACSL1 /// ACSL4 /// ACSS2 /// ACTA2 /// ADA /// ADAM28 /// ADAMDEC1 /// ADAMTS2 /// ADAP1 /// ADCY4 /// ADCY7 /// ADIPOQ /// ADIRF /// ADORA3 /// ADTRP /// AGPAT2 /// AHNAK /// AIF1L /// AIFM2 /// AJUBA /// AK4 /// AKR7A2 /// ALPK1 /// AMOTL2 /// ANG /// ANGPTL1 /// ANK3 /// ANKDD1A /// ANKRD11 /// ANO1 /// APBB1IP /// APBB2 /// APOD /// …
TBP	246.07260727703	0.226872326982893	ABCA1 /// ABCA8 /// ABCG1 /// ABHD12 /// ABL2 /// ABLIM1 /// ACO1 /// ACOT7 /// ACTR3 /// ADAM8 /// ADAMDEC1 /// ADAMTS1 /// ADAP2 /// ADIPOQ /// ADORA3 /// ADTRP /// AEBP1 /// AFF3 /// AGT /// AIF1L /// ALYREF /// AMPD1 /// ANK3 /// ANKRD22 /// ANKRD28 /// ANKRD6 /// ANO6 /// ANP32A /// ANXA1 /// AOAH /// APBB1IP /// APOB /// AQP1 /// ARHGAP6 /// ARHGDIB /// ARHGEF2 /// ARHGEF7 /// ARL15 /// ARS…
TBR1	-564.518089586818	0.87255175933126	ACAA2 /// ADAMDEC1 /// AHCTF1 /// AHNAK /// AKIRIN1 /// AKNA /// ALAD /// ANXA5 /// AP2B1 /// APMAP /// ARHGAP28 /// ARRB2 /// ASH1L /// BCL11B /// BIN2 /// C15orf48 /// C1orf21 /// C1QTNF3 /// C1QTNF7 /// CCL2 /// CCL4 /// CCL5 /// CCL8 /// CCM2L /// CCR5 /// CCRL2 /// CD163 /// CD247 /// CD44 /// CD47 /// CD48 /// CD84 /// CELF2 /// CH25H /// CHIC2 /// CISD1 /// CLEC10A /// CLPTM1L /// CMTM7 //…
TBX1	-214.070310718093	0.501366883748056	ABCG1 /// ABI3BP /// ABLIM1 /// ADAM28 /// ADAMDEC1 /// ADORA3 /// AHNAK /// AIM2 /// AKNA /// AKT2 /// ALPK1 /// ANKRD44 /// ANP32E /// AP2B1 /// APMAP /// AQP1 /// ARHGAP28 /// ARHGDIB /// ARL6IP5 /// ATM /// ATP6V0E1 /// BCL6 /// BID /// BIRC5 /// BLNK /// BNC2 /// C15orf48 /// C1QTNF3 /// CAB39L /// CALD1 /// CAPZB /// CCL19 /// CCL2 /// CCL4 /// CCL5 /// CCL8 /// CCM2L /// CCNB2 /// CCR5 ///…
TBX15	-544.429779153881	0.848348804432348	ABCG1 /// ADAM28 /// ADAMDEC1 /// ADORA3 /// AHNAK /// AKNA /// ALPK1 /// AP2B1 /// APMAP /// ARHGAP28 /// ARL6IP5 /// ATP2A3 /// BID /// BIRC5 /// C15orf48 /// C1QTNF3 /// CAB39L /// CALD1 /// CCL19 /// CCL2 /// CCL4 /// CCL8 /// CCM2L /// CCR5 /// CCRL2 /// CD163 /// CD48 /// CD84 /// CDK2AP1 /// CDKN1A /// CELF2 /// CEPT1 /// CES1 /// CFLAR /// CHFR /// CHI3L2 /// CKLF /// CLIC2 /// CMKLR1 ///…
TBX19	-1069.7650012582	1	ABLIM1 /// ASPA /// CCND2 /// CD58 /// CLEC5A /// CPNE5 /// CRBN /// DNAJC10 /// DNMT3A /// DPAGT1 /// EFHC1 /// ERAP2 /// FABP4 /// FAM162B /// FNIP2 /// FYCO1 /// GALM /// GNPDA1 /// HLA-DOB /// HYOU1 /// IFNGR1 /// IGFBP5 /// IKZF1 /// IL18 /// MECOM /// MEST /// MXD1 /// NBL1 /// PAQR8 /// PCSK5 /// PTPRC /// RPS27 /// SERPINB1 /// SMAD3 /// SMARCA2 /// SSPN /// ST8SIA4 /// SUSD1 /// TLR4 ///…
TBX2	-630.06988154008	0.93726611100311	ABCG1 /// ACAA2 /// ADORA3 /// AHCTF1 /// AKT3 /// ANXA5 /// APMAP /// APOD /// ARHGAP22 /// ARRB2 /// ASH1L /// ATF5 /// ATF7IP /// ATP6V1A /// BCL11B /// C15orf48 /// C1orf162 /// C1orf21 /// C1QTNF3 /// C6 /// C7 /// CAPRIN1 /// CCL2 /// CCL8 /// CCM2L /// CCR5 /// CCRL2 /// CD163 /// CD247 /// CD47 /// CD48 /// CD84 /// CFD /// CH25H /// CHODL /// CHST15 /// CLEC2B /// CLPTM1L /// COL1A1 /// …
TBX20	-48.2045270120745	0.375683441874028	ABCC3 /// ABCG1 /// ABI2 /// ABI3BP /// ABL2 /// ACLY /// ACTN1 /// ADAM33 /// ADAM8 /// ADAMDEC1 /// ADAMTS18 /// ADAMTSL1 /// AGPAT2 /// AGT /// AHCTF1 /// AHNAK /// AKNA /// ALOX5AP /// AMD1 /// ANLN /// AOAH /// APIP /// APMAP /// APOD /// ARHGAP24 /// ARHGAP28 /// ARHGAP6 /// ARHGDIB /// ARL6IP5 /// ARRB2 /// ASH1L /// ATF3 /// ATF7IP /// ATP8B2 /// AVPR1A /// B3GNT2 /// BACH2 /// BATF3 /// …
TBX21	-314.192648010721	0.611382800349922	ABI2 /// ACTA2 /// ADAM28 /// ADAM8 /// ADAMDEC1 /// ADD3 /// ADTRP /// AHCTF1 /// AHNAK /// AIF1 /// AKNA /// AKT2 /// ALPK1 /// ANKDD1A /// ANKRD22 /// ANXA5 /// AP1S2 /// AP2B1 /// APMAP /// ARFIP1 /// ARHGAP18 /// ARHGAP28 /// ARHGAP6 /// ARHGDIB /// ARHGEF7 /// ARL6IP5 /// ARPC1B /// ARPC5 /// ARRB2 /// ATP13A3 /// BHLHE41 /// C15orf48 /// C19orf12 /// C1GALT1 /// C1orf21 /// C1QTNF3 /// C4o…
TBX4	-546.862553343002	0.85131646092535	ABCG1 /// ABI2 /// ADAM28 /// ADAMDEC1 /// ADORA3 /// ADTRP /// AHNAK /// AKNA /// ALPK1 /// AP2B1 /// APMAP /// ARFGAP3 /// ARHGAP22 /// ARHGAP28 /// ATF5 /// ATP2A3 /// ATP6V1A /// BCL11B /// BIRC5 /// C15orf48 /// C1orf162 /// C1QTNF3 /// C7 /// CAB39L /// CALD1 /// CAPG /// CCL19 /// CCL2 /// CCL4 /// CCL8 /// CCM2L /// CCR5 /// CCRL2 /// CD163 /// CD48 /// CD53 /// CD6 /// CD84 /// CDK2AP1 /…
TBX5	-339.5148742048	0.636399810458787	ABCG1 /// ABI2 /// ACAA2 /// ACOX1 /// ACSL5 /// ADAM28 /// ADAMDEC1 /// ADORA3 /// ADTRP /// AHNAK /// AKNA /// ALPK1 /// ANXA5 /// AP2B1 /// APMAP /// AQP1 /// ARFGAP3 /// ARHGAP22 /// ARHGAP25 /// ARHGAP28 /// ASH1L /// ATF7IP /// ATP2A3 /// ATP6V1A /// BCL11B /// BIRC5 /// BTBD11 /// C15orf48 /// C19orf12 /// C1GALT1 /// C1orf162 /// C1QTNF3 /// C7 /// CAB39L /// CALD1 /// CAPRIN1 /// CASC4 /…
TCF12	368.22144629151	0.193040435458787	ACACB /// ACADVL /// ACOX1 /// ACSL5 /// ACTG2 /// ACTN1 /// ADA /// ADAM19 /// ADAM33 /// ADAM9 /// ADAMTS12 /// ADAMTS18 /// ADAP1 /// ADCY7 /// ADHFE1 /// ADTRP /// AGPAT2 /// AHCYL1 /// AHNAK /// AIF1 /// AIF1L /// AK4 /// AKAP13 /// AKT2 /// ALAD /// ALDH1L2 /// ALOX5 /// AMOTL2 /// AMPH /// ANGPTL2 /// ANKH /// ANKMY2 /// ANKRD37 /// ANP32E /// ANXA6 /// APMAP /// AQP3 /// ARHGAP30 /// ARHG…
TCF21	-288.241781302214	0.582969843506998	ABCB5 /// ABHD12 /// AGPAT2 /// AK1 /// AKAP7 /// AKR1A1 /// ANKDD1A /// ANKRD10 /// ANPEP /// APIP /// APOC1 /// APOE /// ARHGAP6 /// ARHGEF2 /// ARHGEF7 /// ARMC9 /// ARNT /// ARSB /// ASPA /// ATF3 /// ATP6V0D1 /// BACH1 /// BCAR3 /// BCAT1 /// BCL11B /// BLOC1S6 /// BTG2 /// C15orf48 /// C1QA /// CA3 /// CASP3 /// CBFB /// CCDC85A /// CCL18 /// CCL4 /// CCL8 /// CCM2L /// CCR1 /// CCSAP /// C…
TCF3	1894.90895360593	0.0155065367418351	ABCA1 /// ABCG1 /// ABHD12 /// ABHD17C /// ABHD2 /// ABI1 /// ABLIM1 /// ABLIM3 /// ABRACL /// ACACB /// ACTR3 /// ACVR1C /// ADA /// ADAM19 /// ADAM23 /// ADAM33 /// ADAM8 /// ADAMTS17 /// ADAMTS18 /// ADAMTS9 /// ADAMTSL3 /// ADAP1 /// ADAP2 /// ADCY2 /// ADCY4 /// ADHFE1 /// ADIPOQ /// ADORA3 /// ADRA2A /// ADTRP /// AEBP1 /// AFF3 /// AGFG1 /// AGO2 /// AHNAK /// AIF1L /// AJUBA /// AK3 /// A…
TCF4	82.96480205135	0.296100432542768	ABCG1 /// ABHD3 /// ABI1 /// ACACB /// ACOT7 /// ACTA1 /// ACVR1C /// ADA /// ADAM8 /// ADAP1 /// ADORA3 /// AFF3 /// AGPAT2 /// AGTRAP /// AK1 /// AKIRIN1 /// AKNA /// AKT3 /// ALOX5AP /// ANKRD17 /// ANKRD44 /// ANKRD46 /// ANP32A /// ANXA4 /// ANXA6 /// AP2B1 /// APBB1IP /// APCDD1 /// ARHGAP26 /// ARL10 /// ARL4C /// ARNTL /// ARPC3 /// ARPC5 /// ATG7 /// ATP1B1 /// ATP2A3 /// ATP6V0B /// ATP…
TCF7	74.9638877750486	0.301009063958009	ABCA9 /// ABCG1 /// ABRACL /// ACSL5 /// ACTA2 /// ACTR3 /// ADAM28 /// ADAM33 /// ADAMDEC1 /// ADH5 /// ADHFE1 /// ADORA3 /// ADTRP /// AGMAT /// AGO3 /// AHCYL1 /// AHI1 /// AIF1 /// AKNA /// AKT2 /// ALCAM /// ALYREF /// ANGPT1 /// ANKRD22 /// ANKRD28 /// ANLN /// ANTXR1 /// APMAP /// ARHGAP21 /// ARHGAP9 /// ARPC5 /// ARSA /// ASPA /// ATM /// ATP2B1 /// ATRN /// AUTS2 /// AXIN2 /// BACH2 ///…
TCF7L1	82.4119525218435	0.296449747278383	ABCA9 /// ABRACL /// ACP6 /// ACSL5 /// ACTA2 /// ACTR3 /// ADAM19 /// ADAM33 /// ADHFE1 /// ADORA3 /// AGMAT /// AHCYL1 /// AHI1 /// AIF1 /// AKNA /// AKT2 /// ALCAM /// ALDH1A1 /// ALYREF /// ANGPT1 /// ANKH /// ANKRD44 /// ANKRD6 /// ANLN /// ANTXR1 /// ANXA11 /// APMAP /// AQP9 /// ARFIP1 /// ARHGAP22 /// ARHGAP24 /// ARHGAP9 /// ARHGDIB /// ARL4C /// ARL6IP1 /// ARSA /// ASPA /// ATF5 /// AT…
TCF7L2	286.374346385728	0.214886275272162	ABCD2 /// ABRACL /// ACACB /// ACCS /// ACSL5 /// ACTA2 /// ADAM33 /// ADORA3 /// ADTRP /// AHCYL1 /// AHI1 /// AIF1 /// AK3 /// AKAP1 /// AKNA /// AKT2 /// ALCAM /// AMOTL2 /// ANK3 /// ANKH /// ANKRD12 /// ANKRD29 /// ANKRD37 /// ANKRD46 /// ANKRD6 /// ANLN /// ANTXR1 /// ANXA3 /// APCDD1 /// APMAP /// ARHGAP24 /// ARHGAP9 /// ASAH1 /// ASAP1 /// ASPA /// ATM /// ATP2B1 /// AURKA /// AUTS2 /// …
TEAD1	216.785081798809	0.23632204996112	ABCA1 /// ABCA9 /// ACTA1 /// ACTA2 /// ACTR2 /// ADAM10 /// ADAM28 /// ADAMDEC1 /// ADAMTS5 /// ADORA3 /// AGFG1 /// AHI1 /// AHNAK /// AJUBA /// ALDH5A1 /// AMPD1 /// ANKRD11 /// ANKRD12 /// ANKRD28 /// ANO6 /// ANTXR2 /// ANXA4 /// ANXA5 /// AP2B1 /// APOE /// AQP9 /// ARHGAP25 /// ARHGEF2 /// ASPN /// ATF7IP /// AURKA /// AVPI1 /// AXIN2 /// B3GNT7 /// BCAT1 /// BCL11B /// BCL2 /// BCL2A1 ///…
TEAD3	-319.0336592643	0.616400782465008	ABCA1 /// ABLIM1 /// ACOT7 /// ACTA2 /// ACTR2 /// ACYP1 /// ADAM10 /// ADORA3 /// AJUBA /// AKAP7 /// ALDH5A1 /// ALOX5 /// ANKRD28 /// ANO6 /// ANXA5 /// AP2B1 /// APOL1 /// APOL2 /// APOL3 /// ARGLU1 /// ARHGAP18 /// ARHGAP24 /// ARHGAP25 /// ARHGAP29 /// ASH1L /// ATP6V1B2 /// ATP6V1D /// B3GNT7 /// B4GALT5 /// BCAT1 /// BCL11B /// C1orf162 /// C1orf198 /// C1orf21 /// C1QA /// CCL2 /// CCL20…
TEAD4	-503.897218436637	0.795939444012442	ABCA1 /// ABCA9 /// ACTA2 /// ACTR2 /// ADAMTS5 /// ADORA3 /// AGFG1 /// AHNAK /// AJUBA /// ANXA4 /// ANXA5 /// AP2B1 /// ARHGAP25 /// BHLHE41 /// C1orf162 /// C6orf141 /// CA4 /// CAMSAP2 /// CARD10 /// CCL2 /// CD44 /// CD83 /// CDH11 /// CDON /// CFL1 /// CHD9 /// CHIC2 /// CHST15 /// CIITA /// CNST /// CPE /// CRABP2 /// CRYL1 /// CTSB /// CXCL1 /// DAB2 /// DACH1 /// DUSP10 /// ECSCR /// EE…
TEF	-482.476009629432	0.770132678849145	ACVR1 /// ADORA2B /// ADTRP /// AHCTF1 /// ANGPTL7 /// ANKRD22 /// ANKRD40 /// APOL3 /// ARHGAP5 /// ARMC9 /// ATP13A3 /// ATXN1 /// BACH2 /// BCL11B /// BLVRA /// BTG1 /// BTNL9 /// C1GALT1 /// C1orf198 /// C6orf62 /// CALR /// CAPZA2 /// CCL13 /// CCL2 /// CCL8 /// CCND3 /// CD14 /// CD209 /// CD36 /// CD3D /// CD44 /// CDK6 /// CEBPB /// CES1 /// CFH /// CH25H /// CHI3L1 /// CHIC2 /// CHN1 ///…
TFAP2	2336.73995092524	0.0119890892301711	ABCA5 /// ABCC3 /// ABHD12 /// ABI2 /// ABRACL /// ACCS /// ACE /// ACER3 /// ACO1 /// ACP5 /// ACSL3 /// ACTA1 /// ACTA2 /// ACTG2 /// ACTR2 /// ADA /// ADAM10 /// ADAM23 /// ADAM8 /// ADAMTS17 /// ADAMTS18 /// ADAMTS2 /// ADAMTS5 /// ADAMTSL3 /// ADAP1 /// ADCY1 /// ADCY3 /// ADCY7 /// ADH1B /// ADRA2A /// ADRB1 /// ADTRP /// AGAP1 /// AGO2 /// AGO3 /// AGPAT2 /// AGPAT3 /// AGT /// AHCTF1 /// …
TFAP2A	2605.38984722863	0.0101665775660964	ABLIM1 /// ACE /// ACO1 /// ACP2 /// ACSL3 /// ACTA1 /// ACVR1 /// ACVR1C /// ADAM10 /// ADAM19 /// ADAM33 /// ADAM8 /// ADAMTS18 /// ADAMTS5 /// ADAMTS9 /// ADCY3 /// ADCY7 /// ADIRF /// ADM /// ADORA3 /// ADRA2A /// ADRB1 /// ADTRP /// AGFG1 /// AGO3 /// AGPAT3 /// AGT /// AGTRAP /// AHCYL1 /// AHI1 /// AHNAK /// AIF1 /// AIF1L /// AIM2 /// AKAP1 /// AKAP12 /// AKNA /// AKR1A1 /// AKT2 /// ALCA…
TFAP2B	988.030396632752	0.0611695664852255	ACTA1 /// ACVR1 /// ACVR1C /// ADAM10 /// ADAM19 /// ADAM33 /// ADAM8 /// ADAMTS5 /// ADCY3 /// ADM /// ADRA2A /// ADTRP /// AFF3 /// AGFG1 /// AGPAT3 /// AGT /// AHCYL1 /// AHNAK /// AIF1L /// AKAP1 /// AKAP12 /// AKNA /// AKT2 /// ALCAM /// ALDH1A1 /// ALDH3A2 /// ALDOA /// ALOX5 /// AMPD3 /// ANGPTL2 /// ANKDD1A /// ANKRD10 /// ANKRD17 /// ANKRD9 /// ANP32A /// ANPEP /// ANXA11 /// AOAH /// AP…
TFAP2C	2052.09212697635	0.0140394148522551	ABLIM1 /// ACAA2 /// ACE /// ACO1 /// ACSL3 /// ACTA1 /// ACVR1 /// ACVR1C /// ADAM10 /// ADAM19 /// ADAM33 /// ADAM8 /// ADAMTS18 /// ADAMTS2 /// ADAMTS5 /// ADAMTS9 /// ADCY3 /// ADM /// ADORA3 /// ADRA2A /// ADRB1 /// ADTRP /// AGFG1 /// AGO3 /// AGPAT3 /// AGT /// AHCYL1 /// AHI1 /// AHNAK /// AIF1L /// AIM2 /// AKAP1 /// AKAP12 /// AKNA /// AKT2 /// ALCAM /// ALDH1A1 /// ALDH3A2 /// ALDOA //…
TFAP2E	-446.460623723526	0.728795076788491	ACO1 /// ADA /// ADAM8 /// ADAMTS5 /// ADCY3 /// AGT /// AIM2 /// AK1 /// ALOX5 /// AMOTL2 /// ANKDD1A /// ARHGAP18 /// ARHGAP30 /// ARMCX3 /// ARNT /// ARRB2 /// B3GNT2 /// BBX /// BCAT1 /// BCR /// BIN2 /// BOD1L1 /// BUB1B /// C1QB /// C6orf141 /// CAPZB /// CAV1 /// CAV2 /// CBR4 /// CCND3 /// CCR1 /// CCR7 /// CD247 /// CD52 /// CD84 /// CDH6 /// CEP290 /// CEP95 /// CIDEA /// CISH /// CKS2 …
TFAP4	1369.91199148459	0.0391688131804044	ABCG1 /// ABLIM3 /// ACE /// ACP5 /// ACSL5 /// ACTR3 /// ACYP1 /// ADAM19 /// ADAMTS18 /// ADAMTS9 /// ADAP1 /// ADD3 /// ADHFE1 /// ADIPOQ /// ADTRP /// AEBP1 /// AFF3 /// AGFG1 /// AGPAT2 /// AHNAK /// AIF1L /// AK4 /// AKAP13 /// AKIRIN1 /// AKT2 /// ALDH1L2 /// ALDH3A2 /// ALDH3B1 /// ALOX5 /// AMPD3 /// ANGPTL1 /// ANGPTL2 /// ANK3 /// ANKDD1A /// ANKRD10 /// ANKRD6 /// ANP32E /// ANXA6 ///…
TFCP2	442.867415244727	0.173542598172628	ABCA6 /// ACE /// ADAM12 /// ADAMTS18 /// ADAMTS6 /// ADAP2 /// ADIPOQ /// ADRA2A /// AGPS /// AHNAK /// AK4 /// ALOX5AP /// ANK2 /// ANTXR2 /// ANXA11 /// APBB2 /// APMAP /// APOL6 /// ARHGAP18 /// ARID1B /// ARPC5 /// ARRB2 /// ARRDC3 /// ASAH1 /// ASPN /// ATF6 /// ATP2B4 /// ATP6AP2 /// ATP8B1 /// ATP8B4 /// AVPI1 /// AXL /// BACH1 /// BCL11B /// BICC1 /// BLVRA /// BRD2 /// BTBD11 /// C12orf…
TFCP2L1	-131.45761588818	0.432773619751166	ABCA1 /// ACSS2 /// ADAM12 /// ADAM22 /// ADAP2 /// ADIPOR2 /// ADTRP /// AGPAT2 /// AGPS /// AIFM2 /// AKT3 /// ALCAM /// ANGPTL2 /// ANKRD11 /// APBB2 /// APLNR /// ARFIP1 /// ARHGAP18 /// ARHGAP22 /// ARRDC3 /// ATP2B4 /// ATP6V0D1 /// ATP8B4 /// AXL /// BBX /// BCL6 /// BCLAF1 /// BDKRB2 /// BIN1 /// BMP1 /// BNIP3 /// CAPG /// CCR5 /// CCRL2 /// CD247 /// CD3D /// CD3G /// CD44 /// CD52 /// …
TFE	-525.020757177069	0.822906541601866	ACP5 /// ACTN1 /// AHNAK /// AKAP12 /// ALDH3A2 /// ALPK1 /// ANKRD46 /// ANTXR1 /// ANXA6 /// ARHGAP18 /// ARHGAP25 /// ATG7 /// ATOX1 /// ATP2B1 /// ATP6V1B2 /// BATF3 /// BCAR3 /// BCL11B /// BCL2A1 /// BHLHE40 /// BLNK /// BTBD11 /// C12orf4 /// C15orf48 /// CALR /// CAMK1D /// CAND1 /// CAPZB /// CCDC69 /// CCL18 /// CCNG2 /// CCR2 /// CCR5 /// CCRL2 /// CD180 /// CD48 /// CDK6 /// CFH /// C…
TFE3	-193.401353632279	0.481297992807154	ABHD14B /// ABRACL /// ADAM10 /// ADHFE1 /// AGTRAP /// AHR /// AKAP12 /// ALDH3A2 /// ALDH3B1 /// ANLN /// ANP32E /// AP1S2 /// APBB1IP /// APOBEC3G /// ARHGAP12 /// ARHGAP25 /// ARMC9 /// ARMCX2 /// ARPC5 /// ATF7IP /// ATP13A3 /// ATP2B1 /// ATP6V0B /// ATP6V0D1 /// ATP6V0E1 /// ATP6V1A /// ATP6V1C1 /// ATXN3 /// B3GALT6 /// BATF3 /// BAX /// BCL2 /// BEX4 /// BMP4 /// BRD2 /// BTBD7 /// BTG1 …
TFEB	-150.651840923247	0.446892010108865	ABHD14B /// ABRACL /// ADAM10 /// ADHFE1 /// AGPAT2 /// AGTRAP /// AHR /// AKAP12 /// ALDH3B1 /// ALDOA /// ANKRD46 /// ANLN /// ANP32E /// AOAH /// AP1S2 /// APBB1IP /// APOBEC3G /// ARHGAP25 /// ARMCX2 /// ARPC5 /// ARSB /// ATF3 /// ATOX1 /// ATP13A3 /// ATP2B1 /// ATP6V0B /// ATP6V0D1 /// ATP6V1A /// ATP6V1B2 /// ATP6V1C1 /// ATXN3 /// B3GALT6 /// BATF3 /// BAX /// BMP4 /// BNIP3L /// BRD2 //…
TFEC	-243.669322296048	0.533139337091757	ABCB5 /// ABRACL /// ACTN1 /// ADAM10 /// ADHFE1 /// AGPAT2 /// AGTRAP /// AKAP12 /// ANKRD46 /// ANP32E /// ARHGAP12 /// ARHGAP18 /// ARHGAP25 /// ARHGAP6 /// ARMCX2 /// ARPC5 /// ARSB /// ASH1L /// ATF3 /// ATF7IP /// ATOX1 /// ATP13A3 /// ATP2B1 /// ATP6V0B /// ATP6V0D1 /// ATP6V1A /// ATP6V1B2 /// BACE2 /// BATF /// BATF3 /// BAX /// BCL11B /// BCL2 /// BLNK /// BMP4 /// BTG1 /// C1orf43 /// …
TGIF1	42.7066467383519	0.322332450427683	ABCA1 /// ABCA8 /// ABCG1 /// ABHD12 /// ABRA /// ACAA2 /// ACTA2 /// ADAM8 /// ADRM1 /// ADTRP /// AK1 /// ALDH1A1 /// ALDH6A1 /// ANKDD1A /// ANKRD6 /// ANXA1 /// AOC3 /// APLP2 /// AQP3 /// ARFGAP3 /// ARHGAP21 /// ARHGAP24 /// ARHGAP25 /// ARHGAP32 /// ARHGAP6 /// ARHGDIB /// ARID1B /// ARL11 /// ARL4C /// ARL6IP5 /// ARPC2 /// ARSB /// ASAH1 /// ASPN /// ATP13A3 /// ATP2A3 /// ATP2B4 /// ATP…
TGIF2	-239.493482614652	0.528744046461897	ABCG1 /// ABHD12 /// ABL2 /// ABLIM1 /// ACAA2 /// ADTRP /// ANKDD1A /// ANKRD11 /// ANKRD22 /// ANKRD6 /// AOAH /// AOC3 /// APLP2 /// APOE /// AQP3 /// ARFGAP3 /// ARHGAP24 /// ARHGAP25 /// ARHGAP32 /// ARHGAP6 /// ARL11 /// ARL4C /// ARL6IP5 /// ARMC9 /// ARPC2 /// ARSB /// ATP13A3 /// ATP2A3 /// ATP2B4 /// ATP8B2 /// B3GNT7 /// BBX /// BCL2A1 /// BIRC3 /// BTG2 /// C5AR1 /// CAMK1D /// CAMK2G…
TGIF2LX	-773.828213020056	0.999948362169518	ABCG1 /// ABHD12 /// ACAA2 /// ADAMTSL1 /// ADTRP /// ALDH5A1 /// ALDH6A1 /// AOAH /// ARHGAP6 /// ARL4C /// ARSB /// ATP13A3 /// ATP2A3 /// ATP2B4 /// ATP6V1C1 /// ATP8B2 /// BIRC3 /// CA3 /// CALR /// CAPG /// CCR1 /// CD247 /// CD36 /// CD72 /// CD83 /// CD93 /// CELF2 /// CFL2 /// CKAP4 /// COCH /// CREG1 /// CSF2RA /// CXXC5 /// DEDD2 /// DMXL2 /// DNASE2 /// DOK3 /// DRAM1 /// DUSP10 /// EG…
THRA	-907.109274240032	1	ABHD12 /// ADORA2B /// ANKDD1A /// ATL3 /// BATF3 /// BTG1 /// CA3 /// CAPG /// CCL21 /// CCNG2 /// CD86 /// CFL1 /// CFL2 /// CXCR4 /// CYBA /// DMXL2 /// DUSP1 /// ERCC1 /// FAM20A /// FHL2 /// FMNL3 /// FOS /// G0S2 /// GAS7 /// GIMAP1 /// GIMAP2 /// GIMAP6 /// GLRB /// GPR146 /// HSD11B1 /// HSP90AB1 /// ID2 /// IL4R /// ITGAL /// JAK1 /// KANK1 /// KAZN /// KLF7 /// LAPTM5 /// LBP /// LCK //…
THRB	-394.79301489813	0.680808344673406	ABHD14B /// ABHD2 /// ABI2 /// ABRA /// ACOT7 /// ACSL5 /// ACSS2 /// ADAM10 /// ADIRF /// AHCYL1 /// AK1 /// ALOX5 /// ANKDD1A /// APOB /// APOD /// AQP9 /// ARF6 /// ARHGAP30 /// ARHGAP6 /// ARL6IP1 /// ATF5 /// ATL3 /// ATP2B4 /// BATF3 /// BCAP29 /// BLNK /// C1GALT1C1 /// C5AR1 /// C9orf64 /// CA3 /// CAPG /// CARD8 /// CASC4 /// CCNA2 /// CCND2 /// CCNG2 /// CD163L1 /// CD300A /// CD36 /// …
TLX2	-400.692005806624	0.685391961508554	ABLIM1 /// ABRACL /// ACAA2 /// ACACB /// ACYP1 /// ADAMTS6 /// ADAMTSL1 /// ADD3 /// ADTRP /// AHNAK2 /// AKT3 /// AMIGO2 /// ANK2 /// ANK3 /// ANKRD22 /// ANKRD46 /// ANXA1 /// AOAH /// ARHGAP18 /// ARHGAP6 /// ARHGDIB /// ASPH /// ATF5 /// ATP8B4 /// AZIN1 /// BACH2 /// BAZ1A /// BEX5 /// BHLHE22 /// BLNK /// BLVRA /// BOC /// BRD2 /// C12orf57 /// C1orf198 /// CARD8 /// CASP7 /// CBFA2T2 /// …
TOPORS	-839.600039608928	1	ABHD5 /// ACTA1 /// ADA /// ADTRP /// AMPD3 /// ANGPTL7 /// ANKRD22 /// ARHGAP6 /// ASAP1 /// B3GNT5 /// BACE2 /// BATF2 /// BCL11B /// CAPN6 /// CCR1 /// CD247 /// CD36 /// CD8A /// CEBPB /// CTNNAL1 /// CYP26B1 /// DHRS3 /// EDNRA /// ELL2 /// ETS1 /// FAM49A /// FAS /// FCN1 /// FERMT3 /// FHL1 /// FILIP1 /// FNIP2 /// FXYD6 /// GALNT7 /// GATA3 /// GIMAP6 /// GNAI2 /// GSTM1 /// GSTM5 /// GUC…
TP53	33.2859993339084	0.328838817068429	ABHD2 /// ABL2 /// ACP5 /// ACSL5 /// ACTG2 /// ADAMDEC1 /// ADIPOQ /// ADTRP /// AHNAK /// ALAD /// ALOX5 /// ANKRD10 /// ANKRD37 /// ANKRD44 /// ANO5 /// ANPEP /// ANXA1 /// AP2S1 /// APBB1IP /// APMAP /// APOD /// ARFIP1 /// ARHGAP21 /// ARHGAP22 /// ARHGAP25 /// ARHGAP30 /// ARHGAP44 /// ARHGAP6 /// ARHGDIB /// ARHGEF2 /// ARPC5 /// ASPH /// ASPN /// ATF3 /// ATF5 /// ATG7 /// ATP8B2 /// B3GN…
TP63	-962.236174560377	1	ABI1 /// AHNAK /// ALDH3A2 /// ANKRD37 /// ANXA1 /// APOD /// ARHGAP44 /// ATF3 /// ATP6V1B2 /// AXL /// C4orf47 /// CCL20 /// CD180 /// CD1C /// CD36 /// CENPF /// CFDP1 /// DEDD2 /// DNMBP /// DOCK10 /// DOK3 /// DRAM1 /// EIF4E3 /// EML4 /// FGD2 /// FGF13 /// FOSL2 /// FRMD6 /// GNPTAB /// GPD1L /// GPX3 /// HSPH1 /// IER3 /// IFITM2 /// IL16 /// KCNJ15 /// KCNMA1 /// KDM2A /// LPAR6 /// LPL …
TP73	-943.321849334381	1	ABI1 /// AHNAK /// ANKRD37 /// APOD /// ARHGAP44 /// ATF3 /// ATP8B2 /// AXL /// B3GNT7 /// C1orf43 /// C3 /// CASP1 /// CCL20 /// CCR7 /// CD2 /// CD70 /// CD86 /// CENPF /// CFDP1 /// CXCR2 /// DEDD2 /// DNMBP /// ECE1 /// EPB41L1 /// EPM2AIP1 /// EPS8 /// FABP5 /// FGD2 /// FOSL2 /// FRMD6 /// GAS7 /// GPD1L /// GPR146 /// GPX3 /// HRCT1 /// IER3 /// IL16 /// IL6R /// KAZN /// KCNMA1 /// KDM2A…
UNCX	-364.555755991655	0.657431595062208	ABCA1 /// ABI1 /// ABRACL /// ACE /// ACYP2 /// ADAM19 /// ADAMDEC1 /// ADCY7 /// ADD3 /// ADIPOQ /// ALAD /// ANGPTL1 /// ANGPTL7 /// ANK2 /// ANK3 /// ANKRD6 /// AP2B1 /// AP2S1 /// APOD /// ARHGAP24 /// ARHGAP25 /// ARHGEF7 /// ARL4C /// ARPC5 /// ARRDC3 /// ASPH /// ATG7 /// ATXN1 /// B4GALT5 /// BAZ1A /// BCAR3 /// BCL11B /// BCL2 /// BHLHE22 /// BID /// BIRC3 /// BLVRA /// BOC /// BOK /// B…
USF	693.894937366134	0.106310142884914	ABCA1 /// ABCA9 /// ABCC4 /// ABHD14B /// ACACB /// ACYP1 /// ADAM10 /// ADAP1 /// ADCY4 /// ADCY7 /// ADORA3 /// AGTRAP /// AHNAK /// AIF1L /// AK4 /// AKAP1 /// AKAP12 /// AKNA /// AKR1A1 /// ALDH3A2 /// ALDH3B1 /// ALDH6A1 /// ANKRD37 /// ANLN /// ANO6 /// ANP32E /// ANXA6 /// AP1S2 /// APBB1IP /// APOBEC3G /// ARFGAP3 /// ARHGAP20 /// ARHGAP22 /// ARHGAP25 /// ARHGEF10 /// ARL4C /// ARMC9 ///…
USF1	-505.484642887503	0.798059632581648	ABHD14B /// ADAM10 /// AGTRAP /// AKAP12 /// ALDH3B1 /// ANLN /// ANP32E /// AP1S2 /// APBB1IP /// APOBEC3G /// ARHGAP25 /// ARPC5 /// ATP13A3 /// ATP2B1 /// ATP6V0B /// ATP6V1A /// ATP6V1C1 /// ATXN3 /// B3GALT6 /// BATF3 /// BAX /// BNIP3L /// BRD2 /// BTBD7 /// BTG1 /// C1orf43 /// C1orf54 /// C5AR1 /// CALR /// CANX /// CBX7 /// CCAR1 /// CCDC91 /// CCNG2 /// CCNYL1 /// CCR7 /// CD1C /// CEP9…
VAX1	-642.906478493766	0.951858354393468	ABCA6 /// ADAM19 /// ADAM28 /// ADAMTS17 /// ADD3 /// AKT3 /// ALDH1A1 /// ANP32A /// ANXA1 /// ARHGAP24 /// ARHGAP25 /// ARHGAP32 /// ASPH /// ATP6V0E1 /// BCL10 /// BMP4 /// BRD2 /// BTBD11 /// C3AR1 /// CALD1 /// CAP1 /// CBX3 /// CCNG2 /// CCR7 /// CD247 /// CD300A /// CD48 /// CD84 /// CD93 /// CELF2 /// CHN2 /// CISH /// CLEC7A /// CNTRL /// COL6A3 /// CPVL /// CREG1 /// CRTAM /// CRYAB ///…
VAX2	-721.20029322679	0.995881123639191	ABI1 /// ABRA /// ADAM19 /// ADAM28 /// ADAMTS17 /// ALDH18A1 /// ANGPTL7 /// ANXA1 /// ARHGAP24 /// ASPH /// ATP6V0E1 /// B3GALNT1 /// BAZ1A /// BMP4 /// BOK /// BTBD11 /// BTN3A1 /// BTN3A2 /// BTN3A3 /// CALD1 /// CBX3 /// CCNG2 /// CD248 /// CD300A /// CD47 /// CD48 /// CD93 /// CDC27 /// CDC42 /// CELF2 /// CHN2 /// CISH /// CNTRL /// COPA /// COQ2 /// CPED1 /// CPVL /// CRYAB /// CS /// CSN…
VDR	906.836273561121	0.0699358475894246	ABCD2 /// ABHD17C /// ABI1 /// ACBD3 /// ACP5 /// ACTA1 /// ADA /// ADAM33 /// ADAMDEC1 /// ADAMTS9 /// ADCY3 /// ADCY7 /// ADM /// ADTRP /// AGPAT3 /// AHNAK /// AIF1 /// AIF1L /// AKIRIN1 /// AKNA /// AMD1 /// ANGPTL7 /// ANP32A /// ANTXR1 /// ANXA11 /// APBB1IP /// APBB2 /// APLNR /// APOD /// APOE /// AQP9 /// ARHGAP12 /// ARHGAP18 /// ARHGAP22 /// ARHGAP25 /// ARHGAP30 /// ARHGAP6 /// ARHGAP…
VENTX	-1024.13625965046	1	ABL2 /// ANKRD22 /// ARNT /// ATF7IP /// B2M /// BATF /// C6orf62 /// CBLB /// CD36 /// CDKN3 /// CFLAR /// CHD4 /// CMTM7 /// CYBB /// DAPP1 /// DEFB1 /// DYNLT3 /// ELF1 /// EMILIN2 /// EPSTI1 /// ETNK1 /// FLVCR2 /// HDLBP /// HIF1A /// HLA-DPA1 /// HS3ST3B1 /// IL1RN /// IL7R /// IQGAP2 /// JADE1 /// KLF7 /// LAMP3 /// LDLRAD4 /// LPP /// LTBP1 /// MIDN /// MTUS1 /// NEU1 /// NLRP3 /// ODC1 /…
VSX1	-370.210993019688	0.661993949261275	ABHD14B /// ACLY /// ADA /// AIM2 /// ALAD /// ANGPT2 /// ANGPTL7 /// ANKRD46 /// ANXA4 /// AP2S1 /// ARHGAP30 /// ARID1B /// ARL15 /// ARL4C /// ARL6IP5 /// ARRDC3 /// ASAP1 /// ATF7IP /// B3GALNT1 /// BASP1 /// BAZ1A /// BCL11B /// BHLHE22 /// BHLHE41 /// BRD2 /// C1QTNF7 /// CA12 /// CALR /// CAP1 /// CAPG /// CBFB /// CBX3 /// CBX5 /// CCL13 /// CCL2 /// CCL8 /// CCNYL1 /// CD247 /// CD34 ///…
VSX2	-792.539449855126	0.99999696248056	ABRA /// ACSS2 /// ACTA2 /// ADAMTS17 /// ADD3 /// AKAP13 /// ALAD /// ALDH18A1 /// ANGPTL7 /// ANKRD22 /// ASAP1 /// B3GALNT1 /// BCL11B /// BHLHE41 /// BMP4 /// BTBD11 /// CA12 /// CAMK2G /// CAP1 /// CBFB /// CD248 /// CLIC1 /// CNTRL /// COG6 /// COL6A3 /// CS /// CSN1S1 /// CTSL /// CXCR4 /// CXXC5 /// DAPK1 /// DAPP1 /// DCP2 /// DDAH2 /// DHRS3 /// DNAJA1 /// ECSCR /// EML1 /// EMX2 /// EN…
WT1	1222.03569777931	0.0483816096423017	ABHD12 /// ABI1 /// ABI2 /// ABL2 /// ACACA /// ACOT7 /// ACP5 /// ACSL4 /// ACTR2 /// ACTR3 /// ACVR1C /// ADAM23 /// ADAM8 /// ADAMTS1 /// ADAMTS17 /// ADAMTS5 /// ADAMTS6 /// ADCY6 /// ADCY7 /// ADH1B /// ADORA3 /// ADRA2A /// AFAP1L1 /// AGAP1 /// AGPAT2 /// AHNAK /// AKAP12 /// AKIRIN1 /// AKNA /// ALDH5A1 /// AMFR /// ANGPT1 /// ANGPTL2 /// ANKDD1A /// ANKMY2 /// ANKRD11 /// ANP32A /// ANPE…
XBP1	-161.922987208577	0.455278601283048	ABCA8 /// ABCC10 /// AHCYL1 /// AHI1 /// AMOTL1 /// AMOTL2 /// AP1S2 /// AP2B1 /// APMAP /// APOLD1 /// ARHGAP6 /// ARHGEF2 /// ARID1B /// ARMCX1 /// ARMCX2 /// ARPC5 /// ATP2A3 /// B3GNT5 /// BACH2 /// BIRC3 /// BRD2 /// BRD4 /// BTG1 /// BTG2 /// C1GALT1 /// C1GALT1C1 /// C4orf47 /// CALR /// CARD16 /// CASP1 /// CASP7 /// CBX7 /// CCDC8 /// CCDC91 /// CCL4 /// CCL8 /// CD1C /// CD69 /// CDC42 …
YY1	739.923432341651	0.0986616689346812	ABCA6 /// ABCB5 /// ABHD12 /// ABLIM3 /// ACADVL /// ACOX1 /// ACP2 /// ACP5 /// ACTR2 /// ACTR3 /// ADA /// ADCY4 /// AFAP1L1 /// AGO3 /// AGPAT3 /// AKAP12 /// ALDH3A2 /// AMPD3 /// ANKRD12 /// ANKRD29 /// ANO5 /// ANXA1 /// ANXA11 /// AP2S1 /// AQP9 /// ARGLU1 /// ARHGAP24 /// ARHGAP25 /// ARHGAP5 /// ARHGDIB /// ARL10 /// ARNT /// ARPC2 /// ARPC3 /// ARPC5 /// ARRDC3 /// ASPH /// ATL3 /// ATP…
YY2	-356.095572931982	0.650755127332815	ACP2 /// ACTR2 /// ADAMTS18 /// ANKRD11 /// ANKRD12 /// ANO5 /// ARFGAP3 /// ARHGAP5 /// ARNT /// ATL3 /// ATP6V1A /// ATXN1 /// BCL11B /// BICD1 /// BRD4 /// BTBD7 /// C1orf43 /// CBX5 /// CCAR1 /// CCDC71L /// CDC42BPA /// CHIC2 /// CKLF /// CLK4 /// CLSTN1 /// COMMD10 /// CPSF2 /// CWC22 /// DENND4C /// DGKH /// DLG1 /// DSG2 /// DYRK2 /// EIF4E3 /// EP300 /// ERLEC1 /// ESYT1 /// ETHE1 /// ET…
ZBED1	-1172.23223833262	1	ARHGAP18 /// CAPNS1 /// NAA25 /// ODF3B /// RBFOX2 /// SCO2 /// SLC7A7 /// TYMP
ZBTB12	-754.598113213421	0.99927099533437	ABHD2 /// ACOX1 /// ACP2 /// ADCY7 /// AGPAT3 /// AGPS /// AIF1 /// ARHGAP24 /// ARHGEF10 /// ATF7IP /// ATP1A1 /// ATRN /// BTG3 /// CCR2 /// CCR5 /// CCRL2 /// CD27 /// CD44 /// CD58 /// CEBPA /// CHD4 /// CHL1 /// CLIC4 /// CNRIP1 /// COL1A1 /// CYBA /// DHCR24 /// DHRS9 /// DPEP2 /// EFEMP1 /// EGR2 /// EIF5A /// ERG /// ERP44 /// FAM49B /// FRMD4B /// GAPDH /// GJB6 /// GLCCI1 /// GPR137B //…
ZBTB14	1149.21401157186	0.053393516718507	ABCA5 /// ABCD3 /// ABCG1 /// ABHD12 /// ABLIM3 /// ABRACL /// ACACA /// ACP5 /// ACTN1 /// ADA /// ADAM10 /// ADAM12 /// ADAM22 /// ADAMTS1 /// ADAMTS17 /// ADCY4 /// ADCY7 /// ADM /// ADORA2B /// AGMAT /// AGPAT3 /// AIDA /// AK3 /// ALCAM /// ALDH2 /// ALDH5A1 /// ALYREF /// AMPD3 /// ANK2 /// ANKDD1A /// ANKRD9 /// AP2A2 /// AP2S1 /// APP /// APPL1 /// AQP3 /// ARFGAP3 /// ARFIP1 /// ARHGAP5 …
ZBTB16	-465.00266925039	0.75000303751944	ACO1 /// ADD3 /// AMFR /// ANKDD1A /// ANKRD22 /// ANO6 /// AQP9 /// ARHGAP21 /// ARHGAP25 /// ARHGAP5 /// ARHGDIB /// ASAP1 /// ATP6V1B2 /// ATP6V1F /// BCL2 /// C1GALT1 /// C1S /// C9orf72 /// CARD16 /// CASP1 /// CCDC167 /// CCDC3 /// CD163 /// CD274 /// CD36 /// CD38 /// CD47 /// CD48 /// CD83 /// CD84 /// CD86 /// CDC42BPA /// CELF2 /// CEPT1 /// CFI /// CFLAR /// CHN2 /// CLIC4 /// CPM /// …
ZBTB18	147.869570626345	0.263696175155521	ACACB /// ACP5 /// ACSS2 /// ACTA2 /// ADA /// ADAMDEC1 /// ADAMTS1 /// ADAMTS2 /// ADAMTS6 /// ADCY7 /// ADTRP /// AGPAT2 /// AHNAK /// AKNA /// ALOX5 /// ANG /// ANKDD1A /// ANKRD22 /// ANPEP /// ANXA1 /// APBB2 /// APOBEC3G /// APOD /// AQP3 /// ARHGAP22 /// ARHGEF10 /// ARHGEF2 /// ARPC2 /// ARRB2 /// ATF3 /// ATF6 /// ATG16L2 /// ATP13A3 /// ATP2B1 /// ATP6V1B2 /// BACH1 /// BATF3 /// BCL11B…
ZBTB33	-806.16401151127	1	ABCA9 /// ADAMTSL1 /// ADCY1 /// ADORA3 /// AHR /// AKAP12 /// ANKRD6 /// APLNR /// ARHGAP5 /// ARRB2 /// ATF7IP /// ATL3 /// BCL2A1 /// C1orf162 /// CBLB /// CD36 /// CD86 /// CD99 /// CEBPB /// CFLAR /// CKLF /// CMTM3 /// COL21A1 /// COX6B1 /// CPNE5 /// CREB1 /// CRLF1 /// CSGALNACT1 /// CSK /// CST7 /// CXCL1 /// CXCL16 /// DENND4C /// DNMT3A /// DUSP6 /// EHD4 /// EIF4G1 /// ELF1 /// FAP //…
ZBTB49	-817.835775792734	1	ABCA1 /// ACTN1 /// ACVR1 /// ADAM28 /// ADORA3 /// AGT /// AGTRAP /// ALDH18A1 /// ANKRD11 /// ARHGDIB /// ATG7 /// ATP8B1 /// ATP8B4 /// C19orf12 /// CCDC8 /// CD48 /// CDKN2B /// CIITA /// CKLF /// CLPTM1L /// CNOT8 /// COPZ2 /// CSF2RB /// CUTC /// DENND2A /// DNAJA1 /// DNAJB1 /// DYNC1I2 /// EGFL7 /// F13A1 /// FARP1 /// FBP1 /// FFAR4 /// FGFBP2 /// FOXN3 /// GALM /// GAS7 /// GULP1 /// HH…
ZBTB6	-824.050199132095	1	ACE /// ADAMTS16 /// ADAP1 /// AKAP12 /// ALCAM /// ANKH /// AOAH /// ATG4C /// ATP6AP2 /// CD34 /// CELF2 /// CEP95 /// CISD2 /// CLEC10A /// CNRIP1 /// CSF1 /// CSF2RB /// CSGALNACT1 /// CTSD /// CXXC5 /// DEDD2 /// DKK3 /// DLGAP5 /// DNAJB11 /// DNASE2 /// DUSP1 /// EGFL6 /// ELK4 /// EMILIN2 /// FBP1 /// FGD2 /// FGR /// FOXO3 /// GFRA1 /// GIMAP7 /// GNG2 /// GNPDA1 /// GPCPD1 /// GPR84 ///…
ZBTB7A	-67.9327961128072	0.387250315902022	ABCC3 /// ABHD12 /// ACCS /// ADAMDEC1 /// ADAMTS5 /// ADCY7 /// AGO2 /// AGT /// AHNAK /// ANKDD1A /// ANKRD10 /// APPL1 /// ARF6 /// ARL10 /// ARRDC4 /// BCL11A /// BCL11B /// BCL2 /// BLVRA /// BTBD7 /// CAMK1D /// CAMK2G /// CBFB /// CCDC71L /// CCND3 /// CD247 /// CD274 /// CDC42EP3 /// CEBPA /// CELF2 /// CFL1 /// CHN2 /// CLDN5 /// CLMN /// CLSTN2 /// CMKLR1 /// COL4A2 /// COMT /// CRABP2 …
ZBTB7B	-773.200009297278	0.999942287130638	ACCS /// ADAMDEC1 /// ADAP1 /// ANPEP /// AP1S2 /// AP2S1 /// ARHGAP5 /// AUTS2 /// AXIN2 /// BCL2 /// BTBD7 /// BTN2A2 /// C1orf115 /// C6orf62 /// CD274 /// CD300A /// CD36 /// CD82 /// CDC42EP3 /// CIITA /// CLEC14A /// COL4A1 /// CPEB4 /// CREB1 /// CRY1 /// CUX1 /// DLGAP5 /// DST /// EFNA5 /// EGR3 /// ELOVL7 /// EMCN /// FAM117A /// FAM20A /// FAM20C /// FGF1 /// FGR /// FHL1 /// FXYD5 ///…
ZBTB7C	-1030.98595104809	1	ACCS /// ADAMDEC1 /// ADTRP /// ANKRD10 /// ANO6 /// AP2S1 /// APPL1 /// ARPC1B /// BCL2 /// BLOC1S6 /// CD274 /// CDKN1A /// COL4A1 /// CPEB4 /// CRY1 /// CUX1 /// DENND4C /// DLGAP5 /// DST /// FAM20C /// FGF1 /// GALNT16 /// GPRASP1 /// GSAP /// LITAF /// LPP /// LYST /// MICB /// NNAT /// PAX5 /// PDGFA /// PHLDB2 /// PIK3CG /// PIK3R5 /// PLEK2 /// PPP2R3A /// RAP2B /// RBM47 /// RFTN1 /// R…
ZEB1	92.706723159955	0.290444571345257	ACOT7 /// ACP2 /// ACP5 /// ACTA1 /// ADAM8 /// ADAMTS18 /// ADD3 /// AEBP1 /// AHCYL1 /// AIM2 /// AKAP13 /// AKT2 /// ALAD /// ALOX5 /// AMPD1 /// AMPD3 /// ANG /// ANGPTL1 /// ANKDD1A /// ANKRD22 /// ANXA11 /// ANXA4 /// ANXA5 /// AOX1 /// APBB1IP /// APLP2 /// APOLD1 /// APP /// ARHGAP18 /// ARHGAP22 /// ARHGAP25 /// ARHGAP26 /// ARHGAP6 /// ARHGAP9 /// ARHGEF7 /// ARL4C /// ASPH /// ATOX1 //…
ZFX	2087.85028410444	0.0139999270995334	AAMDC /// ABCA5 /// ABCG1 /// ABLIM3 /// ACACA /// ACBD3 /// ACE /// ACLY /// ACOT7 /// ACP2 /// ACSL3 /// ACSL5 /// ACSS2 /// ACTR3 /// ACVR1C /// ADAM8 /// ADAP2 /// ADCY7 /// ADM /// AFAP1L1 /// AGAP1 /// AHNAK /// AIG1 /// AK1 /// AKAP1 /// AKT2 /// ALAD /// ALDH18A1 /// ALDH2 /// ALDH3A2 /// ALDH6A1 /// ALOX5 /// AMFR /// AMIGO2 /// ANG /// ANGPTL4 /// ANKRD10 /// ANKRD40 /// ANKRD44 /// ANP…
ZIC1	427.349604054499	0.178287203538103	ACACB /// ACKR3 /// ACVR1 /// ACVR1C /// ADAM10 /// ADAM23 /// ADCY7 /// AEBP1 /// AGO2 /// AHCYL1 /// AHNAK /// AKNA /// AKT2 /// ALAD /// ALDOA /// ANK2 /// ANKRD44 /// ANPEP /// ANXA11 /// AP1S2 /// APLP2 /// APOE /// ARHGAP22 /// ARPC5L /// ARRDC4 /// ASH1L /// ATG7 /// ATP2A3 /// ATP2B1 /// ATP2B4 /// ATP6V0D1 /// ATP8B1 /// AVPR1A /// AXIN2 /// BANK1 /// BATF /// BATF3 /// BLNK /// BTBD11 /…
ZIC2	143.17406765023	0.265737388219285	ACACB /// ACKR3 /// ACVR1 /// ADAM23 /// ADAM33 /// ADAMTS1 /// ADRA2A /// AGO2 /// AKNA /// ALAD /// ALDH6A1 /// ALDH9A1 /// ANGPT2 /// ANKRD44 /// AOAH /// AP1S2 /// AP2A2 /// AP2S1 /// APOBEC3B /// APOE /// ARHGAP25 /// ARHGEF2 /// ARID1B /// ARRDC4 /// ASH1L /// ATG16L2 /// ATG7 /// ATP2B4 /// ATP8B1 /// AXIN2 /// BATF /// BATF3 /// BUB1B /// C15orf48 /// C5AR1 /// C6orf62 /// C9orf64 /// CA3…
ZIC3	623.878039193255	0.119076837091757	ABL2 /// ACBD3 /// ACKR3 /// ACLY /// ACOX1 /// ACVR1 /// ADAMTS1 /// ADCY7 /// ADPGK /// AFAP1L1 /// AGO2 /// AGPAT3 /// AHCYL1 /// AHNAK /// AKNA /// AKT2 /// ALAD /// ALDOA /// ANK2 /// ANXA11 /// AOAH /// AP1S2 /// AP2A2 /// APLNR /// APLP2 /// ARHGAP22 /// ARHGAP25 /// ARPC5 /// ARPC5L /// ARRDC4 /// ASH1L /// ATG7 /// ATP2A3 /// ATP2B1 /// ATP2B4 /// ATP8B1 /// AUTS2 /// AVPR1A /// AXIN2 //…
ZIC4	-363.038844151544	0.656146724339036	ADAM8 /// ADCY7 /// AHCYL1 /// AHNAK /// AKNA /// AKT2 /// ALDOA /// ANXA11 /// ARHGEF26 /// ATP2A3 /// ATP2B1 /// BANK1 /// BEND6 /// BTBD11 /// CAMK2G /// CAPNS1 /// CARD8 /// CBFB /// CBL /// CBR3 /// CCDC167 /// CCNG2 /// CDKN1A /// CDKN1C /// CEBPB /// CEPT1 /// CFD /// CHD9 /// CIITA /// CKM /// CKS1B /// CNR1 /// COL27A1 /// COX7A1 /// CPEB2 /// CSF1 /// CSGALNACT2 /// CSK /// CXCL16 /// C…
ZKSCAN3	-1064.53022080232	1	ARHGDIB /// BAZ1A /// BCL6 /// CCDC88A /// CD274 /// CEBPB /// CIITA /// COMT /// CXXC5 /// DDX60 /// DNASE1L3 /// EPB41 /// EPB41L1 /// FAIM /// FKBP5 /// FNDC1 /// FYN /// GIMAP4 /// GIMAP7 /// GIMAP8 /// GPR84 /// GRN /// HOXB3 /// HSD17B11 /// IL10RA /// IL10RB /// IL12RB1 /// KCNJ15 /// KLHL6 /// LDB2 /// LPCAT1 /// MBD2 /// MCOLN1 /// MLLT10 /// MMD /// MMP1 /// NEK6 /// NFIA /// OGT /// PD…
ZNF143	825.856931116248	0.0836775855365474	ABCC10 /// ABLIM1 /// ACE /// ACLY /// ACP6 /// ADAM23 /// ADAMTS17 /// ADCY7 /// ADIPOR2 /// ADPGK /// ADTRP /// AHNAK /// AJUBA /// AK1 /// AKIRIN1 /// ALAD /// ALDH1L2 /// ALPK1 /// ANKH /// ANO6 /// ANXA6 /// AP1S2 /// AP2S1 /// APBB1IP /// APOC1 /// APOE /// APOL1 /// APOLD1 /// ARF4 /// ARGLU1 /// ARHGAP18 /// ARHGAP25 /// ARHGAP6 /// ARHGEF7 /// ARL10 /// ARL11 /// ARL6IP5 /// ARMC9 /// AR…
ZNF219	2828.58791230496	0.0063575281881804	ABCA1 /// ABHD12 /// ABHD17C /// ACACA /// ACADSB /// ACCS /// ACE /// ACER3 /// ACKR3 /// ACOT7 /// ACP5 /// ACP6 /// ACTN1 /// ACVR1C /// ADAM22 /// ADAM8 /// ADAMTS1 /// ADAMTS5 /// ADAMTS9 /// ADAP1 /// ADCY2 /// ADCY7 /// ADH1B /// ADM /// ADORA3 /// ADRA2A /// ADRB1 /// ADRM1 /// AGO2 /// AHCYL1 /// AHI1 /// AHNAK /// AIM2 /// AJUBA /// AK3 /// AKAP1 /// AKAP12 /// AKAP9 /// AKIRIN1 /// AKN…
ZNF232	-1001.36645617995	1	ACSS2 /// ADTRP /// ANKRD12 /// ANXA3 /// ARFGAP3 /// ARHGAP26 /// BACH2 /// BAZ1A /// BRD2 /// C6orf62 /// CCL20 /// CCR5 /// CCRL2 /// CD180 /// CD28 /// CD83 /// CHST15 /// CPQ /// CYB5R3 /// CYTH4 /// DAAM2 /// DDAH1 /// DOCK10 /// DPEP2 /// DTX3L /// EPSTI1 /// F11R /// FABP4 /// FAM107B /// FGF1 /// GALNT12 /// GPR183 /// HLA-DMA /// HLA-DMB /// HMGN1 /// HNRNPC /// IER3 /// IL1R2 /// IL1RN…
ZNF281	2211.50542418757	0.013598974533437	AASDHPPT /// ABCA1 /// ABCC3 /// ABCG1 /// ABHD12 /// ABI1 /// ABI2 /// ACACA /// ACADVL /// ACOT7 /// ACP5 /// ACSL3 /// ACSL4 /// ACTG2 /// ACTN1 /// ADAM23 /// ADAM8 /// ADAMTS1 /// ADAMTS5 /// ADAMTS6 /// ADAMTS9 /// ADAMTSL3 /// ADCY6 /// ADCY7 /// ADH1B /// ADORA3 /// ADRA2A /// ADRB1 /// AGPAT2 /// AHCTF1 /// AHCYL1 /// AHI1 /// AHNAK /// AJUBA /// AKAP12 /// AKAP9 /// AKIRIN1 /// AKNA ///…
ZNF282	-710.341807868902	0.993602984059098	ABCG1 /// ACTR3 /// ACVR1 /// ADAMTS18 /// AHCTF1 /// ALDH3B1 /// ALOX5AP /// AMPD3 /// ANK3 /// ANKDD1A /// ANKRD44 /// ANPEP /// ATG16L2 /// ATP13A3 /// ATP6AP2 /// B2M /// B3GNT7 /// BCL2A1 /// BLOC1S6 /// BOC /// C1orf43 /// CCR2 /// CCR5 /// CCRL2 /// CD2 /// CD248 /// CD34 /// CD36 /// CD40 /// CD48 /// CD93 /// CHD4 /// CHRDL1 /// CISH /// CKLF /// CLIC5 /// CNKSR3 /// COL18A1 /// CPNE5 //…
ZNF35	29.1371238336391	0.331636372472784	ACSL5 /// ACTR3 /// ADAM28 /// ADAMDEC1 /// ADAMTS5 /// ADCY7 /// ADH1B /// ADTRP /// AGPAT4 /// AKAP12 /// AKT2 /// ALCAM /// ALPK1 /// ANGPTL1 /// ANKH /// ANKRD28 /// ANKRD44 /// ANTXR2 /// ANXA1 /// AP1S2 /// APOD /// APOLD1 /// ARHGAP18 /// ARHGAP20 /// ARHGAP24 /// ARHGAP25 /// ARHGAP6 /// ARL11 /// ARL6IP1 /// ASPH /// ASPN /// ATF5 /// ATP1A1 /// ATXN3 /// BBX /// BCL11B /// BCL2 /// BLNK…
ZNF350	-513.389610930518	0.807901195567652	ADORA3 /// ANKDD1A /// ANP32A /// ANPEP /// ARHGAP25 /// ARHGAP9 /// ARRB2 /// ASAP1 /// ATOX1 /// ATP6AP1 /// AUTS2 /// AZIN1 /// BLNK /// BRD2 /// BTG2 /// C6 /// CAB39 /// CBFB /// CCDC167 /// CCDC71L /// CCND2 /// CCND3 /// CD84 /// CHST2 /// CIITA /// CLMN /// CR1 /// CRIM1 /// CRTAC1 /// CSGALNACT1 /// CSPG4 /// CXCL16 /// CXXC5 /// CYBA /// DBN1 /// DCUN1D3 /// DIAPH2 /// DICER1 /// DLD //…
ZNF384	-864.45910729108	1	ACTG2 /// ACTR3 /// ADAMTS18 /// AHNAK /// ALOX5 /// AMPD3 /// ARF6 /// ARPC5 /// ARRDC3 /// ATP6V1B2 /// ATP8B4 /// ATRN /// BACH2 /// BAZ1A /// BCL6 /// BOC /// C1orf162 /// CALD1 /// CCL2 /// CCL5 /// CCNA2 /// CCR7 /// CD247 /// CD274 /// CD34 /// CD69 /// CD83 /// CFH /// CLEC10A /// CLECL1 /// CREG1 /// CTSC /// CTSD /// CXADR /// DICER1 /// DOCK10 /// DOCK9 /// EMP1 /// ERICH1 /// ETV6 ///…
ZNF410	-784.340534986954	0.99999088744168	ACP5 /// ACSL5 /// ADA /// ADTRP /// AGTRAP /// AKT2 /// ANXA4 /// APOD /// ARHGAP24 /// ARL4C /// ATG4C /// ATXN3 /// BBX /// BIRC5 /// C12orf57 /// CALD1 /// CAP1 /// CCL2 /// CCL8 /// CD247 /// CD93 /// CDKN2C /// CEBPB /// CHD4 /// CHST15 /// CLEC10A /// CLEC12A /// CLN8 /// COL18A1 /// CPNE5 /// CREG1 /// CYBB /// CYTIP /// DCN /// DEFB1 /// DIAPH1 /// DMD /// DUSP1 /// DUSP4 /// DYNLT3 /// …
ZNF423	-480.220160145908	0.767517374611198	ABCG1 /// ACER3 /// ACP5 /// ACSS2 /// ADAM10 /// ADAM8 /// ADAMTS2 /// ADAP1 /// ADIPOQ /// ADRA2A /// AK1 /// AKT2 /// AMFR /// ANPEP /// ANXA11 /// APOLD1 /// ARHGAP6 /// ARL11 /// ARL4C /// ATP6V0B /// B2M /// BATF /// BTN2A2 /// C15orf48 /// C2 /// C2orf88 /// CCL2 /// CCL5 /// CCND3 /// CCNG2 /// CCR7 /// CD2 /// CD40 /// CD44 /// CD82 /// CDC27 /// CELF2 /// CES1 /// CFB /// CHD9 /// CIDEC…
ZNF524	-466.815278320765	0.752101963452566	ANTXR2 /// ARHGAP26 /// ARHGEF2 /// ARRDC3 /// ASPH /// ATP1A1 /// ATP8B2 /// BCL11B /// BCR /// BHLHE41 /// BIRC5 /// BMP4 /// BOC /// C15orf48 /// C1orf43 /// C1QA /// C1QB /// C1QC /// C2orf88 /// CCR2 /// CCR5 /// CCRL2 /// CD2 /// CD27 /// CD28 /// CD69 /// CD9 /// CD93 /// CDC27 /// CDH5 /// CDK6 /// CELF2 /// CFLAR /// CHST11 /// CHST2 /// CLECL1 /// CMTM3 /// CNR1 /// COL5A3 /// CPEB1 ///…
ZNF589	-720.170367109478	0.995735322706065	ABLIM1 /// ACOX1 /// ADCY7 /// ADORA3 /// AKT2 /// ALCAM /// APOE /// BCAR3 /// BEGAIN /// CCDC69 /// CCDC71L /// CCL2 /// CD6 /// CD82 /// CD84 /// CDH11 /// CFL1 /// CFLAR /// CKS1B /// CLIC5 /// CLUL1 /// CNKSR2 /// CORO1C /// CPE /// CPED1 /// CTSD /// CTSL /// CXCL16 /// CXXC5 /// DOCK10 /// DUSP10 /// EFHD1 /// EGLN3 /// EIF4G1 /// EMILIN1 /// EOMES /// EPB41L3 /// F5 /// FAM13A /// FAM49B …
ZNF628	-1027.00936995717	1	ABCB5 /// ADAMTS17 /// ADIPOQ /// AQP9 /// ARHGEF2 /// CCL5 /// CCND3 /// CCR7 /// CD180 /// CHI3L2 /// COL21A1 /// CSF1R /// CXXC5 /// DENND2D /// ECSCR /// EPB41L3 /// F5 /// FYN /// GLIPR1 /// HLA-DQA1 /// HLA-DQB1 /// HNRNPD /// HRH1 /// IL1R1 /// IL7 /// IRS1 /// ITGA1 /// ITGA6 /// IVNS1ABP /// JAK3 /// JAZF1 /// KRT222 /// LDLRAD4 /// NAALAD2 /// NAMPT /// NEDD9 /// PALLD /// PAX5 /// PDLI…
ZNF652	-401.652692722653	0.686114891135303	AASDHPPT /// ABI2 /// ACP2 /// ACTN1 /// ADAM10 /// AKNA /// AMFR /// ANK3 /// ANXA3 /// ANXA5 /// APOBEC3B /// APOBEC3G /// APOC1 /// APOE /// ARHGAP18 /// ARHGAP25 /// ARHGAP6 /// ARHGEF7 /// ARNTL /// ASAP1 /// ATP1A1 /// ATP6V1A /// ATP8B4 /// ATRN /// AXIN2 /// AXL /// BCL11A /// BCL2 /// BIRC5 /// BMP2K /// BMP5 /// BTG2 /// BUB1B /// C1GALT1 /// C5AR1 /// CAPZA2 /// CARD16 /// CASP1 /// CC…
ZNF691	-912.836404230779	1	ACKR3 /// ACKR4 /// ACOX1 /// ACTA2 /// ADCY2 /// ANP32E /// AP2S1 /// APBB2 /// ARHGAP25 /// ARL6IP5 /// ASAP1 /// ATP10A /// ATRN /// BIN2 /// BTK /// BTN3A1 /// C12orf4 /// CCL2 /// CCL8 /// CCR2 /// CCR5 /// CCRL2 /// CD48 /// CD52 /// CD69 /// CD84 /// CDK6 /// CHN2 /// CITED2 /// CLECL1 /// COCH /// CPEB4 /// CPVL /// CRYAB /// CXCR4 /// DBN1 /// DEF6 /// DEGS1 /// DNMT3A /// DOK2 /// EGFL7…
ZNF713	-791.210801252799	0.99999696248056	ABCA9 /// ABLIM1 /// ACAA2 /// AFF3 /// ALOX5AP /// ANGPTL1 /// ANK2 /// ANKRD12 /// ANKRD44 /// ANXA5 /// APOD /// APOLD1 /// ARHGAP18 /// ARHGAP24 /// ARHGAP25 /// ARHGDIB /// ARPC5 /// ASAP1 /// B2M /// BBIP1 /// BBX /// BCL11A /// BCL2 /// BID /// BTN3A2 /// CAB39 /// CALD1 /// CASQ2 /// CD163 /// CD180 /// CD209 /// CD27 /// CD300LF /// CDK5RAP2 /// CKS1B /// CLDN5 /// CMTM7 /// CPM /// CSRN…
ZNF740	754.028765944188	0.0963349290435459	ABCA1 /// ABCC3 /// ABHD12 /// ABI1 /// ABL2 /// ACBD3 /// ACKR3 /// ACOT7 /// ACP5 /// ACTR3 /// ADAM8 /// ADAMTS1 /// ADAMTS5 /// ADD3 /// ADORA3 /// AGPAT2 /// AHCYL1 /// AHNAK /// AIG1 /// AJUBA /// AK3 /// AKAP9 /// AKIRIN1 /// AKT2 /// ALDH6A1 /// AMFR /// ANKH /// ANKRD11 /// ANKRD12 /// ANO6 /// ANTXR1 /// APBB1IP /// APOC1 /// APOE /// ARFIP1 /// ARHGAP22 /// ARHGAP25 /// ARHGAP5 /// ARH…
ZNF75A	-119.719978223528	0.424210852449456	ABI3BP /// ABL2 /// ACTA2 /// ACVR1C /// ADCY7 /// ADD3 /// ADHFE1 /// ADTRP /// ANK2 /// ANXA1 /// AP2B1 /// APOBEC3B /// APOBEC3G /// APOD /// APPL1 /// AQP1 /// ARGLU1 /// ARHGAP25 /// ARHGEF40 /// ARL6IP5 /// ARPC5 /// ASAP1 /// ATG16L2 /// ATP13A3 /// ATP1A1 /// ATP8B4 /// B3GNT2 /// BACH2 /// BBIP1 /// BBX /// BCL11B /// BCL2A1 /// BIRC3 /// BOC /// BRD4 /// BUB1B /// C12orf4 /// C17orf58 /…
ZNF784	-1111.18374638007	1	BCL2A1 /// CD69 /// CDK13 /// CLEC7A /// CLECL1 /// CXCR4 /// DCN /// FAR2 /// GALNT6 /// HTR2A /// HTRA4 /// IL1R1 /// LAMB1 /// LGALS3 /// LNX1 /// LTB /// MBNL1 /// MFSD1 /// MLLT10 /// MS4A6A /// NLGN4X /// NPR3 /// NUCB2 /// NXPE3 /// PDE4B /// PLIN1 /// PPIL3 /// PRICKLE1 /// PTPRO /// RASEF /// RBBP8 /// SERPING1 /// SLC16A14 /// SLC8A1 /// SMAD1 /// SNX20 /// STAT1 /// SYT17 /// TPRG1 ///…
ZNF8	-1146.24015142435	1	CD86 /// MARCKS /// PDE8A /// RAB10 /// SASH3
ZSCAN16	-878.474155539949	1	ACSL1 /// ADCY7 /// ANKRD22 /// ANKRD28 /// ANKRD44 /// ANKRD6 /// ARHGDIB /// ASAP1 /// BATF /// C11orf54 /// C1QTNF7 /// CACNA2D1 /// CCL13 /// CCL18 /// CCL4 /// CCL8 /// CD84 /// CHST15 /// COL4A5 /// CPQ /// CSK /// CXXC5 /// CYTH4 /// DCK /// DCN /// DOCK9 /// DPEP2 /// ELOVL5 /// EMCN /// EML4 /// EMP1 /// EXTL2 /// FCGR3B /// FLI1 /// FNIP2 /// GAB1 /// GAS7 /// GEM /// GPR183 /// GXYLT2 …
ZSCAN26	-1024.67468753644	1	ABL2 /// ADD3 /// ANKRD10 /// APOE /// ARHGAP24 /// ATF6 /// ATP6V1A /// CD38 /// CD58 /// CELF2 /// CHN2 /// CISH /// CTDSPL2 /// CXCR4 /// CYFIP2 /// CYSLTR1 /// DOCK11 /// EPHX1 /// FAP /// FBLN5 /// FDX1 /// FFAR4 /// FKBP15 /// FNDC3A /// FNIP2 /// FOXN3 /// HAVCR2 /// HOXA5 /// KLF9 /// LAX1 /// MAN1A1 /// MAP3K8 /// MAPKAPK3 /// MGAT4A /// MS4A6A /// NABP1 /// NAP1L2 /// NCOA7 /// PDE4B //…
ZSCAN4	106.416141632454	0.282841660186625	ABHD12 /// ABLIM1 /// ACER3 /// ACOX1 /// ACSL1 /// ACSL5 /// ADAM19 /// ADAMTS1 /// ADORA3 /// ADTRP /// AHNAK /// AIF1L /// AKR1C1 /// AMPD1 /// AMPD3 /// ANGPT2 /// ANKRD11 /// ANKRD44 /// ANTXR2 /// AOAH /// APBB1IP /// ARHGAP25 /// ARHGAP30 /// ARHGAP6 /// ARHGAP9 /// ARL4C /// ARPC5 /// ARSA /// ATP6V0E1 /// ATP6V1C1 /// ATP6V1D /// ATP8A1 /// AURKA /// AXL /// BCL11A /// BCL11B /// BCL2A1 …
