# Supplementary material for: Identifying anti-TNF response biomarkers in ulcerative colitis using a diffusion-based signalling model
Source: Bioinform Adv. 2021 Aug 18;1(1):vbab017. doi: 10.1093/bioadv/vbab017 (PMC9710619; doi:10.1093/bioadv/vbab017)
Supplement: vbab017_Supplementary_Data [file vbab017_supplementary_data.zip › Table S7.xlsx]

## Sheet: Sheet1
Rec_TF_top_AUC_gr_than 84_UC	AUC	Rec_tf_topAUC_gr_than_84_RA	AUC
TNFRSF11B_ELF1	0.907563025210084	PTPRZ1_NFKB1	1
TNFRSF11B_ZNF219	0.907563025210084	PTPRZ1_RUNX2	0.971428571428571
TNFRSF11B_NFKB1	0.907563025210084	IL13RA2_EGR1	0.971428571428571
TNFRSF11B_HNF4A	0.890756302521008	PTPRZ1_ETS2	0.942857142857143
TNFRSF11B_SPIB	0.890756302521008	PTPRZ1_FLI1	0.942857142857143
TNFRSF11B_IRF9	0.882352941176471	PTPRZ1_HIC1	0.942857142857143
TNFRSF11B_PPARG	0.882352941176471	PTPRZ1_HNF4A	0.942857142857143
TNFRSF11B_RXRA	0.882352941176471	PTPRZ1_NRF1	0.942857142857143
TNFRSF11B_ETS1	0.873949579831933	PTPRZ1_RARA	0.942857142857143
TNFRSF11B_FOXO3	0.873949579831933	PTPRZ1_TCF3	0.942857142857143
TNFRSF11B_NFE2L2	0.873949579831933	PTPRZ1_JUN	0.942857142857143
TNFRSF11B_NR3C1	0.873949579831933	IL10RA_TCF3	0.942857142857143
TNFRSF11B_IRF1	0.865546218487395	IL13RA2_MAF	0.942857142857143
TNFRSF11B_SP1	0.865546218487395	IL13RA2_EGR2	0.942857142857143
IFNGR1_FOXJ2	0.857142857142857	PTPRZ1_EWSR1	0.914285714285714
TNFRSF11B_IRF3	0.857142857142857	PTPRZ1_NFE2L2	0.914285714285714
TNFRSF11B_IRF8	0.857142857142857	PTPRZ1_PPARG	0.914285714285714
TNFRSF11B_FOS	0.857142857142857	PTPRZ1_REST	0.914285714285714
TNFRSF11B_JUN	0.857142857142857	PTPRZ1_RXRA	0.914285714285714
TNFRSF11B_ELK1	0.848739495798319	PTPRZ1_SP1	0.914285714285714
TNFRSF11B_ETS2	0.848739495798319	PTPRZ1_SPI1	0.914285714285714
TNFRSF11B_EWSR1	0.848739495798319	PTPRZ1_TFAP2A	0.914285714285714
TNFRSF11B_GTF2I	0.848739495798319	PTPRZ1_FOS	0.914285714285714
TNFRSF11B_KLF4	0.848739495798319	TNFRSF14_NRF1	0.914285714285714
TNFRSF11B_MAF	0.848739495798319	IL13RA2_REST	0.914285714285714
TNFRSF11B_TFAP4	0.848739495798319	IL13RA2_TFAP4	0.914285714285714
IL3RA_FOXJ2	0.840336134453782	IL13RA2_NFYB	0.914285714285714
TNFRSF11B_CTCF	0.840336134453782	PTPRZ1_ELK1	0.885714285714286
TNFRSF11B_ESRRA	0.840336134453782	PTPRZ1_ETS1	0.885714285714286
TNFRSF11B_ETV6	0.840336134453782	PTPRZ1_KLF4	0.885714285714286
TNFRSF11B_POU2F1	0.840336134453782	PTPRZ1_POU2F1	0.885714285714286
TNFRSF11B_RUNX2	0.840336134453782	PTPRZ1_TFAP2C	0.885714285714286
TNFRSF11B_TCF3	0.840336134453782	PTPRZ1_TFAP4	0.885714285714286
CSF2RB_FOXJ2	0.840336134453782	PTPRZ1_WT1	0.885714285714286
EGFR_FOXJ2	0.840336134453782	PTPRZ1_NFYB	0.885714285714286
		CSF1R_NRF1	0.885714285714286
		IL17RB_NRF1	0.885714285714286
		IL10RA_HNF4A	0.885714285714286
		IL13RA2_CTCF	0.885714285714286
		IL13RA2_ETS2	0.885714285714286
		IL13RA2_EWSR1	0.885714285714286
		IL13RA2_NFYA	0.885714285714286
		IL13RA2_NRF1	0.885714285714286
		IL13RA2_SPI1	0.885714285714286
		IL13RA2_TFAP2A	0.885714285714286
		IL13RA2_TFAP2C	0.885714285714286
		IL13RA2_FOS	0.885714285714286
		NRP1_NRF1	0.885714285714286
		IL15RA_HIC1	0.885714285714286
		PTPRZ1_CTCF	0.857142857142857
		PTPRZ1_EGR1	0.857142857142857
		PTPRZ1_MAF	0.857142857142857
		TNFRSF1B_NRF1	0.857142857142857
		ESR1_NRF1	0.857142857142857
		FAS_NRF1	0.857142857142857
		CSF2RB_NRF1	0.857142857142857
		IL13RA2_ETS1	0.857142857142857
		IL13RA2_RARA	0.857142857142857
		IL13RA2_RXRA	0.857142857142857
		IL13RA2_NFKB1	0.857142857142857
		NRP1_HIC1	0.857142857142857
		PTPRZ1_ZNF219	0.857142857142857
		NEO1_NRF1	0.857142857142857
		IL10RB_NRF1	0.857142857142857
		IL10RB_TCF3	0.857142857142857
		IL13RA2_HIC1	0.857142857142857
		IL13RA2_NFE2L2	0.857142857142857
		IL13RA2_SP1	0.857142857142857
