# Supplementary material for: Identifying anti-TNF response biomarkers in ulcerative colitis using a diffusion-based signalling model
Source: Bioinform Adv. 2021 Aug 18;1(1):vbab017. doi: 10.1093/bioadv/vbab017 (PMC9710619; doi:10.1093/bioadv/vbab017)
Supplement: vbab017_Supplementary_Data [file vbab017_supplementary_data.zip › Table S8.xlsx]

## Sheet: Sheet1
rec_tf_pairs	t50	Avg_diffusion_time	t	P.Value	adj.P.Val
OTP_ORMDL1	0.339487411827179	-0.217708103619082	5.51354054986164	1.15362585844619e-06	0.999995591748011
REST_TRERF1	0.390598482632992	0.406209411539683	5.37670214484846	1.87705060214125e-06	0.999995591748011
REST_SAV1	0.503092493759417	0.363846980847639	5.1905542691765	3.62353658719963e-06	0.999995591748011
TCF3_ANKRD28	-0.427940993339768	-0.0815010603553188	-5.59939927747848	8.48923195227606e-07	0.999995591748011
REST_COX7B	-0.431550448983935	-1.43380420688026	-5.16459173484778	3.96989800780731e-06	0.999995591748011
SREBF1_FOLR1	0.633969127269157	-0.16149031253499	4.95924126153471	8.13768608376063e-06	0.999995591748011
ZNF219_SAV1	0.581871259082545	-0.0883964917240846	4.85384670916806	1.17245990897958e-05	0.999995591748011
USF_CCDC58	0.365197524984044	-0.296103837794191	4.89768861847212	1.00750389288901e-05	0.999995591748011
EWSR1_SAV1	0.624030271301409	0.3726399971377	4.73215796817152	1.78205584707181e-05	0.999995591748011
KLF4_ERAP2	-1.19843444816192	-0.991509388766035	-4.92840766544092	9.05737115193891e-06	0.999995591748011
REST_GLT8D2	0.251574428037542	0.593647063997968	4.80420927383788	1.39135396381862e-05	0.999995591748011
ARID3A_TM4SF20	0.544590995873139	-0.293952717584691	4.8048937436615	1.38807881979933e-05	0.999995591748011
PATZ1_ABCA8	-0.740290251137871	-1.06875526635549	-4.99687873647646	7.13882448370538e-06	0.999995591748011
KLF12_ACKR3	-0.477529466568783	-0.710223706141137	-5.19984466603101	3.50698111105462e-06	0.999995591748011
EBOX_FCAMR	0.484890571082888	-0.509760001974635	4.9326534089654	8.92491275543743e-06	0.999995591748011
REST_RMND1	-0.481757624669551	-1.23447058782789	-4.77513303427956	1.53770855259947e-05	0.999995591748011
SOX14_SPRR1B	-0.475951392664473	0.294855726210421	-4.83679894501715	1.24352897082852e-05	0.999995591748011
ETV1_CCL21	0.55591343254655	-0.657740328809972	4.96399902882717	8.0042044528317e-06	0.999995591748011
SOX18_CCL21	-0.731327642024289	0.537726913300969	-5.14329877262268	4.27816515867286e-06	0.999995591748011
KLF16_CYBRD1	-0.707866642030136	7.91212146879848	-4.68602520237798	2.08673544765092e-05	0.999995591748011
GATA2_HRH1	0.355856127658071	-0.549029448416746	4.85554721092783	1.16559352959898e-05	0.999995591748011
KLF7_MCTP1	-0.48539450296987	-1.18695581803366	-4.5552598157791	3.25495248627918e-05	0.999995591748011
SP3_LARS2	0.585108100467309	-0.253836076514279	4.63499796623947	2.48329710620127e-05	0.999995591748011
REST_RASGRP3	0.323760984087204	0.416024556416971	4.47852765302492	4.21655974911813e-05	0.999995591748011
HNF1B_GNAI1	0.340022318400161	-0.213668360990746	4.63136602613272	2.5141799570937e-05	0.999995591748011
REST_HCCS	-0.410673487675628	-1.26942258798157	-4.41746617986728	5.17515144184086e-05	0.999995591748011
FLI1_GFM1	-0.977661304829992	-1.09809280050511	-4.50380452823418	3.87259414598595e-05	0.999995591748011
HMX1_CCL21	-0.367165585141358	0.225786344767697	-4.64609990596897	2.39118013704287e-05	0.999995591748011
FOXO3_SAV1	0.599868852208137	0.92297540212693	4.4210996840346	5.11259791630674e-05	0.999995591748011
CENPB_GFM1	0.436946461619275	0.0403651040370559	4.67957803501269	2.13318955914594e-05	0.999995591748011
FOXL1_SNTB2	0.934477063452312	0.173501179222493	4.54377380059054	3.38387656843709e-05	0.999995591748011
REST_OSBPL8	0.317155949459805	0.316118358134018	4.34405700896213	6.61117957032107e-05	0.999995591748011
CREB5_PSME3	0.508101706912766	0.067237796910946	5.04601781177043	6.01439886884404e-06	0.999995591748011
POU6F1_GFM1	-0.584926188288549	-0.79879223454253	-4.43658782480355	4.85412805136256e-05	0.999995591748011
REST_TMEM128	-0.368871570222278	-1.33698863268066	-4.33997766043437	6.7014607178866e-05	0.999995591748011
HNF1A_BEX5	0.436085472964346	-0.445646289672711	4.36964810056783	6.07124980676352e-05	0.999995591748011
ZSCAN4_AKR1C1	1.19892656998993	13.4638830269391	4.54567620613829	3.36218354071057e-05	0.999995591748011
CPHX_RIF1	0.658231076615198	-0.273590284326231	4.34555249905421	6.5783800595804e-05	0.999995591748011
SPI1_TRERF1	0.542998259475295	4.45138758442832	4.50302837275204	3.88273608638285e-05	0.999995591748011
FOXO1_GFM1	-0.611323618571167	-1.21409079612838	-4.47271468511109	4.29978380417303e-05	0.999995591748011
CEBPA_OSGIN2	0.3933184665816	0.0650051094749656	4.67728113660257	2.1499830130718e-05	0.999995591748011
REST_MEST	-0.32819028319887	-1.5291693263011	-4.3861045042174	5.74700464248932e-05	0.999995591748011
PPARG_SAV1	0.453538646561685	0.117053481705938	4.47912831945085	4.20805020384099e-05	0.999995591748011
JDP2_PRF1	-0.383390271621345	4.40078198591398	-4.50464198710304	3.86168017803498e-05	0.999995591748011
HES5_CLDN11	0.226482408140117	-0.412592204056659	4.36297075997747	6.20783870089538e-05	0.999995591748011
NR6A1_AKR1C1	0.811741751005348	-0.436837471079313	4.2994615611399	7.66583200618673e-05	0.999995591748011
MYCN_HMX1	0.244662249454773	0.0704865411826688	4.24551264947376	9.16174397551496e-05	0.999995591748011
REST_COX7C	-0.321330573364219	-1.46138145286764	-4.36984159551393	6.06733572720308e-05	0.999995591748011
HIF1A_TXNL4A	0.285500720514732	-0.0380181965010645	4.2863197810273	8.00669525148782e-05	0.999995591748011
REST_ATP5G3	-0.245233165310257	-1.4527769154608	-4.35064618609276	6.46784858995728e-05	0.999995591748011
ELK4_CCL21	0.552016696811939	-0.601798663728498	4.49919910134685	3.93315365319028e-05	0.999995591748011
IRF8_XRN1	1.03347043403843	5.6501695880468	4.22887746103475	9.67771590984248e-05	0.999995591748011
TP63_GFM1	0.559929947349739	-0.131111836652662	4.33548551145337	6.80226653445672e-05	0.999995591748011
MYCN_COL27A1	-0.332383510263617	-0.51616474746029	-4.18083653252475	0.000113313254032603	0.999995591748011
FOXD3_SNTB2	0.826665399951984	0.100864376599924	4.33309624112272	6.85648269217554e-05	0.999995591748011
DPRX_ZNF880	-0.344758468320379	-0.228584113521639	-4.28483951507746	8.0460009718798e-05	0.999995591748011
ERF_CPSF6	0.365536809021463	-0.484908367157649	4.21403942875353	0.000101616844244225	0.999995591748011
KLF7_ERAP2	-0.899756038619632	-1.07062469694871	-4.25990784642914	8.73690912444115e-05	0.999995591748011
HIF1A_B4GALT1	-0.326705999005117	-0.532632119315875	-4.21197255993664	0.000102309370974762	0.999995591748011
POU3F3_AKR1C1	1.28936075884555	-1.2148248805684	4.29818846010037	7.69822532816716e-05	0.999995591748011
HOXB13_AKR1C1	0.90405651924064	-0.836341549464776	4.38254816065228	5.81561476114129e-05	0.999995591748011
REST_PLEKHO1	0.275205716988181	4.51378059987024	4.14491416401974	0.00012743847605466	0.999995591748011
USF_ERAP2	-0.549577523642767	-0.590712425132728	-4.19113762846149	0.000109551277398712	0.999995591748011
REST_SLC35G1	-0.277161951929743	5.87216402284827	-4.11188954746558	0.000141920714965661	0.999995591748011
SP3_TGFBR3	-0.444326318490565	-0.835403407364769	-4.26510986186085	8.58814736527586e-05	0.999995591748011
TCF3_OCLN	0.449878506899562	4.39014040148491	4.27145498424314	8.41002772014939e-05	0.999995591748011
ESRRG_CCL21	-0.586085853070074	-0.0815614958805317	-4.59213901910934	2.87262950985417e-05	0.999995591748011
REST_PEA15	0.252740388057126	0.488732391209105	4.31332124460209	7.32165084946434e-05	0.999995591748011
NR2F1_ADTRP	0.30120922221804	-0.62962474428325	4.27643548465789	8.27273700139447e-05	0.999995591748011
TBX20_SNTB2	0.883609891453455	-0.114496449779733	4.26193632603118	8.67860520556302e-05	0.999995591748011
TEAD1_USP11	0.499609139774831	0.0649697567442641	4.4118153107336	5.27392099314777e-05	0.999995591748011
REST_SDSL	-0.272422808824322	-1.46959074419637	-4.13820048846098	0.000130261469317773	0.999995591748011
DOBOX5_FOLR1	-0.39619534967522	-0.173471648161108	-4.31330646164941	7.32200982137451e-05	0.999995591748011
HOXD8_F2RL2	-0.362482985257272	0.11795891290667	-4.10488904071077	0.000145189414329077	0.999995591748011
NFKB1_NQO2	0.476224270323664	0.282962449453339	4.19952341511417	0.000106578562622952	0.999995591748011
GFI1_AKR1C1	0.843396671127845	-1.06839723930419	4.11252188757797	0.000141628997552849	0.999995591748011
POU2F1_FAM171B	-0.584967199593127	1.21758091007309	-4.21334968458503	0.000101847442791881	0.999995591748011
POU6F1_AKR1C1	0.645118561835575	-0.721822488255161	4.32563535529307	7.02850321686027e-05	0.999995591748011
FOXI1_FNDC3B	0.34123025186916	0.234181947497876	4.26941423272327	8.46691999097441e-05	0.999995591748011
SEF1_UGCG	0.338246416685855	-0.330402958354245	4.14148839040866	0.000128871464301797	0.999995591748011
NFKB_SAV1	0.575202334455276	0.494527032004718	4.0973975868686	0.000148768131102458	0.999995591748011
ZFX_ALDH1A1	-0.571548188125228	-0.427287127543014	-4.27094171093642	8.42430171614094e-05	0.999995591748011
POU1F1_AKR1C1	1.53170001295793	-1.33380772283804	4.210948820705	0.00010265408113785	0.999995591748011
GTF2I_ABCA8	-0.911327980816728	-0.763319917639447	-4.16748482900069	0.000118376292363499	0.999995591748011
SPIC_USP11	0.955365727409655	0.461950876901132	4.32354340041663	7.07748536358803e-05	0.999995591748011
GTF2I_SNTB2	0.576577520959867	-0.220635081107159	4.12249939847595	0.000137102280068524	0.999995591748011
SP3_MCM2	0.516500757223646	-0.272890732487373	4.10605556927482	0.000144639715312653	0.999995591748011
CEBPB_KLHL8	-0.242545338444855	-1.35303594979424	-4.04660977496174	0.000175383551932832	0.999995591748011
CENPB_PAPOLA	0.307283741272169	0.125004885562724	4.07999181789207	0.000157416003042293	0.999995591748011
NHLH1_GPX8	0.412373366701575	0.15255014090861	4.00664517868307	0.000199512307638992	0.999995591748011
ARID3A_ERAP2	0.608497494751933	-0.24188395486122	4.47667669733564	4.24288771338952e-05	0.999995591748011
TFCP2_SNTB2	0.50188390321738	-0.141988454085833	4.10501502445239	0.000145129950103297	0.999995591748011
REST_HIF1A	0.366505904974418	0.365915363612121	4.00310728397694	0.000201796671108129	0.999995591748011
NR2F1_ABCA8	-0.763940328062176	-0.99407696710471	-4.02189040395409	0.000189951489435349	0.999995591748011
SPIB_USP11	1.01078690513188	0.508307559021995	4.25920450202573	8.75721388696531e-05	0.999995591748011
NFE2L2_PRF1	-0.37639485622198	0.481161107239513	-4.36047971916175	6.25955723206951e-05	0.999995591748011
REST_SWAP70	0.247584450415307	0.541603491256607	4.00410106071908	0.000201152463799826	0.999995591748011
PATZ1_SORBS1	-0.507332491988446	-0.962548389878569	-4.16717862858832	0.000118494942335226	0.999995591748011
POU3F2_AKR1C1	1.13137712906999	-1.2435831326949	4.1213828233692	0.000137601806935907	0.999995591748011
IRF4_SNTB2	0.546408298003824	0.170765591259041	4.20572827082588	0.000104429543840791	0.999995591748011
